# Supplementary material for: Long-range transcriptional regulation by the p110 CUX1 homeodomain protein on the ENCODE array
Source: BMC Genomics. 2013 Apr 16;14:258. doi: 10.1186/1471-2164-14-258 (PMC3770232; doi:10.1186/1471-2164-14-258)
Supplement: Additional file 3 — CUX1 Binding site peaks from ENCODE array ChAP. [file 1471-2164-14-258-S3.xls]

## Sheet: ENCODE - CUX1 BS
PEAK_ID	CHROMOSOME	PEAK_START	PEAK_END	PEAK_SCORE	PEAK_FDR
0	chr10	55385087	55385402	3.03	0
1	chr10	55438021	55438184	3.2	0
2	chr10	55582839	55583040	3.84	0
3	chr11	1896718	1901289	3.14	0
4	chr11	2047806	2047969	5.23	0
5	chr12	38786761	38786962	3.95	0
6	chr12	38918735	38918936	3.43	0
7	chr12	38948261	38948424	3.48	0
8	chr13	112575223	112575766	4.36	0
9	chr13	112713961	112715264	4.22	0
10	chr13	112809607	112810606	4.22	0
11	chr13	112810899	112811594	4.22	0
12	chr14	98800756	98800957	5.02	0
13	chr18	23948942	23949447	4.74	0
14	chr18	24009286	24010703	2.69	0
15	chr18	24032656	24032857	3.9	0
16	chr18	59839915	59840078	3.74	0
17	chr2	118192748	118192987	5.21	0
18	chr2	220137431	220139874	3.06	0
19	chr2	220200435	220204512	3.12	0
20	chr2	220317171	220319804	3.19	0
21	chr20	33375343	33375468	2.98	0
22	chr21	33399053	33399140	4.33	0
23	chr21	33454685	33454962	4.13	0
24	chr21	33493065	33493228	4.67	0
25	chr21	39271067	39271230	5.01	0
26	chr21	39289573	39289698	3.32	0
27	chr21	39333197	39333474	4.13	0
28	chr21	39454493	39454732	5.35	0
29	chr22	30796092	30796293	5.19	0
30	chr22	31194028	31194153	2.91	0
31	chr22	31521778	31523993	3.13	0
32	chr4	118832373	118832650	3.75	0
33	chr5	131657208	131659043	3.03	0
34	chr5	142048225	142048464	4.11	0
35	chr5	142302407	142302494	3.97	0
36	chr6	41416725	41416926	4.72	0
37	chr6	41577769	41580136	2.97	0
38	chr6	41711263	41711388	2.7	0
39	chr6	41794407	41794608	3.84	0
40	chr6	108532973	108533098	2.9	0
41	chr7	26908449	26909942	2.85	0
42	chr7	26914909	26916858	2.91	0
43	chr7	26936265	26936504	4.64	0
44	chr7	26956785	26960254	2.63	0
45	chr7	26964993	26965156	4.48	0
46	chr7	26966703	26971122	2.69	0
47	chr7	26984259	26987462	2.96	0
48	chr7	26995241	26997114	2.52	0
49	chr7	27003031	27006842	2.41	0
50	chr7	27025451	27027666	2.63	0
51	chr7	27052279	27053468	2.96	0
52	chr7	27056421	27058560	3.24	0
53	chr7	27190637	27191256	2.91	0
54	chr7	27227155	27227318	4.03	0
55	chr7	89757040	89757203	4.2	0
56	chr7	90396390	90396553	4.48	0
57	chr7	90484550	90484827	3.47	0
58	chr7	113797264	113797389	2.41	0
59	chr7	114151272	114151511	3.86	0
60	chr7	114156136	114157363	3.19	0
61	chr7	114273480	114273681	4.03	0
62	chr7	114484456	114484695	3.97	0
63	chr7	115406182	115406421	4.53	0
64	chr7	115664202	115664289	2.96	0
65	chr7	115747726	115747889	4.03	0
66	chr7	115783142	115783381	4.42	0
67	chr7	115785232	115785433	4.14	0
68	chr7	115905768	115906159	3.19	0
69	chr7	115947606	115947807	4.31	0
70	chr7	116167588	116167713	2.8	0
71	chr7	116476452	116476729	3.47	0
72	chr7	116489752	116489839	3.19	0
73	chr7	116556138	116558125	3.24	0
74	chr7	116896428	116896515	3.02	0
75	chr7	117122224	117122425	3.97	0
76	chr7	125846650	125846813	3.92	0
77	chr7	126071494	126071695	3.92	0
78	chr7	126333298	126333537	4.42	0
79	chr7	126421550	126421713	3.86	0
80	chr7	126625665	126627478	2.96	0
81	chr7	126808177	126808302	2.52	0
82	chr8	119208489	119208652	4.06	0
83	chr8	119360755	119361298	3.6	0
84	chr8	119374663	119374826	4.06	0
85	chrX	153093290	153096151	3.12	0
86	chrX	153255686	153262727	2.75	0
87	chrX	153560281	153560444	5.27	0
88	chr11	1714698	1714823	3.58	0
89	chr18	23786606	23786845	4.22	0
90	chr16	41459	41622	4.6	0.00111982
91	chr2	118197422	118197699	4.58	0.00111982
92	chr20	33683143	33683344	4.92	0.00111982
93	chr7	26989123	26989286	3.69	0.00111982
94	chr15	41995507	41995822	4.87	0.00122399
95	chr21	33127581	33127782	4.53	0.00122399
96	chr4	118978103	118978532	2.79	0.00122399
97	chr6	132493850	132494165	4.52	0.00122399
98	chr10	55270099	55270262	2.9	0.00134953
99	chr10	55435855	55436170	2.9	0.00134953
100	chr11	130879576	130879739	5.08	0.00134953
101	chr12	38904827	38905218	3.16	0.00134953
102	chr7	89798156	89798471	3.8	0.00134953
103	chr7	115673512	115673675	3.8	0.00134953
104	chr14	98883064	98883227	4.28	0.00184672
105	chr16	60897752	60898143	4.46	0.00184672
106	chr7	113588492	113588693	3.58	0.00184672
107	chr18	59798837	59799190	3.43	0.00194932
108	chr20	33565685	33565924	4.84	0.00194932
109	chr7	89612982	89613145	3.64	0.00194932
110	chr7	116032764	116033041	3.64	0.00194932
111	chr7	117237402	117237641	3.64	0.00194932
112	chr7	126666278	126666479	3.64	0.00194932
113	chr7	126829046	126829285	3.64	0.00194932
114	chr11	5259956	5260119	4.56	0.00202429
115	chr11	5410664	5411055	4.56	0.00202429
116	chr2	118219234	118219397	4.24	0.00202429
117	chr21	33560173	33560374	4.13	0.00202429
118	chr22	31326838	31327077	4.34	0.00202429
119	chr7	90460648	90460925	3.41	0.00202429
120	chr7	125891378	125891845	3.41	0.00202429
121	chr8	119375461	119375662	3.54	0.00202429
122	chr7	26796007	26796398	3.41	0.00202429
123	chr12	38664933	38665172	2.88	0.00228833
124	chr14	98704540	98704703	4.15	0.00228833
125	chr14	98732204	98732481	4.15	0.00228833
126	chr16	435861	436062	4.04	0.00237079
127	chr18	24174510	24174749	3.06	0.00237079
128	chr18	59788387	59790108	3.06	0.00237079
129	chr2	220485359	220485636	4.03	0.00237079
130	chr2	220519977	220520178	4.03	0.00237079
131	chr20	33751771	33751972	4.32	0.00237079
132	chr21	33417977	33418216	3.93	0.00237079
133	chr4	118828307	118828584	2.42	0.00237079
134	chr5	56294365	56294528	3.91	0.00237079
135	chr5	142096333	142096648	3.91	0.00237079
136	chr7	27101261	27101462	3.24	0.00237079
137	chr7	89878450	89878613	3.24	0.00237079
138	chr7	89952246	89952561	3.24	0.00237079
139	chr7	90389892	90390055	3.24	0.00237079
140	chr7	126142413	126142652	3.24	0.00237079
141	chrX	153788994	153789157	4.31	0.00237079
142	chr10	55209261	55209462	2.47	0.00237079
143	chr21	32677205	32677406	3.93	0.00237079
144	chr18	23839236	23839399	3.32	0.00239234
145	chr22	30667158	30667473	4.48	0.00239234
146	chr22	31132696	31133049	4.48	0.00239234
147	chr5	56130927	56131090	4.24	0.00239234
148	chr5	131585920	131586159	3.64	0.00239234
149	chr6	41863491	41863768	4.25	0.00239234
150	chr7	89973754	89974031	3.52	0.00239234
151	chr7	90098356	90098519	3.52	0.00239234
152	chr7	117163188	117163351	3.52	0.00239234
153	chr8	119302349	119302664	3.66	0.00239234
154	chr1	148226646	148226847	3.91	0.00250627
155	chr21	34317589	34317980	3.72	0.00250627
156	chr21	39348055	39348256	3.72	0.00250627
157	chr7	116043480	116043681	3.08	0.00250627
158	chr7	116354890	116355167	3.08	0.00250627
159	chr16	25805859	25806022	4.18	0.00253646
160	chr2	220324125	220324326	4.17	0.00253646
161	chr21	39671359	39671598	4.06	0.00253646
162	chr6	108384659	108384898	4.05	0.00253646
163	chr7	115660630	115660793	3.36	0.00253646
164	chr11	64113523	64113686	4.41	0.00282965
165	chr14	98682842	98683043	3.95	0.00282965
166	chr18	59710411	59710612	3.11	0.00282965
167	chr2	220253255	220253456	4.1	0.00282965
168	chr2	220592595	220592796	4.1	0.00282965
169	chr21	33692375	33692614	3.99	0.00282965
170	chr7	26921141	26921342	3.3	0.00282965
171	chr7	113829830	113829993	3.3	0.00282965
172	chr7	116049256	116049609	3.3	0.00282965
173	chr5	55876669	55876832	3.97	0.00282965
174	chr20	33481401	33481640	4.17	0.00328947
175	chr1	148185378	148185541	4.05	0.00345125
176	chr10	55497415	55497844	2.43	0.00345125
177	chr16	61107588	61107789	3.97	0.00345125
178	chr18	59475647	59475810	3	0.00345125
179	chr2	118078064	118078227	3.96	0.00345125
180	chr6	41449443	41450214	3.84	0.00345125
181	chr7	89782956	89783157	3.19	0.00345125
182	chr7	90033186	90033577	3.19	0.00345125
183	chr7	113589708	113589871	3.19	0.00345125
184	chr7	114371824	114371987	3.19	0.00345125
185	chr7	115830376	115830539	3.19	0.00345125
186	chr15	41772295	41772496	4.07	0.00478469
187	chr18	59458053	59458216	2.95	0.00478469
188	chr18	59754833	59755262	2.95	0.00478469
189	chr2	220397275	220397704	3.89	0.00478469
190	chr21	39290865	39291028	3.79	0.00478469
191	chr7	116067192	116067393	3.13	0.00478469
192	chr7	125915151	125915352	3.13	0.00478469
193	chr7	126671284	126671485	3.13	0.00478469
194	chr8	118945035	118945350	3.25	0.00478469
195	chrX	122963356	122963519	4.16	0.00478469
196	chr1	148398672	148398873	3.91	0.00555967
197	chr14	53230100	53230263	3.68	0.00555967
198	chr2	118395098	118395261	3.82	0.00555967
199	chr2	118477178	118477379	3.82	0.00555967
200	chr22	31030134	31030487	3.91	0.00555967
201	chr7	27048023	27048414	3.08	0.00555967
202	chr7	90143690	90143853	3.08	0.00555967
203	chr7	116218926	116219127	3.08	0.00555967
204	chr7	126616431	126616594	3.08	0.00555967
205	chr15	41588375	41588614	4	0.00555967
206	chr11	2041916	2042079	4.03	0.00719189
207	chr11	5510642	5510881	4.03	0.00719189
208	chr11	115962962	115963201	4.03	0.00719189
209	chr14	53062672	53062911	3.61	0.00719189
210	chr14	53326468	53326859	3.61	0.00719189
211	chr14	98610870	98611261	3.61	0.00719189
212	chr15	41672393	41673810	3.93	0.00719189
213	chr16	26261449	26261612	3.76	0.00719189
214	chr18	23794206	23794521	2.85	0.00719189
215	chr2	118284518	118284719	3.75	0.00719189
216	chr21	39482423	39482624	3.65	0.00719189
217	chr22	31595422	31595661	3.84	0.00719189
218	chr5	131614952	131615343	3.64	0.00719189
219	chr6	41809911	41810416	3.64	0.00719189
220	chr7	115759772	115760315	3.02	0.00719189
221	chr7	117052342	117052581	3.02	0.00719189
222	chr7	126109444	126109683	3.02	0.00719189
223	chr16	8399	8562	3.76	0.00719189
224	chr22	30518198	30518361	3.84	0.00719189
225	chr5	132229792	132230449	3.16	0.0075188
226	chr7	89518818	89519741	2.63	0.0075188
227	chr22	30543088	30543441	3.7	0.00822368
228	chr4	118939533	118940114	2.17	0.00822368
229	chr7	26954999	26956188	2.91	0.00822368
230	chr7	27064363	27065210	2.91	0.00822368
231	chr7	116324908	116325147	2.91	0.00822368
232	chr7	126486304	126487888	2.91	0.00822368
233	chr12	38638561	38638762	2.41	0.00822368
234	chr5	142000231	142000508	3.57	0.00842105
235	chr7	89983482	89983759	2.96	0.00842105
236	chr7	89988118	89988585	2.96	0.00842105
237	chr10	55558709	55559024	2.26	0.00946186
238	chr12	39017801	39018002	2.46	0.00946186
239	chr16	60931192	60931355	3.69	0.00946186
240	chr18	59782193	59782394	2.79	0.00946186
241	chr2	234493847	234494770	3.68	0.00946186
242	chr5	131672788	131673141	3.57	0.00946186
243	chr6	108606009	108606210	3.58	0.00946186
244	chr7	26963587	26964320	2.96	0.00946186
245	chr7	26972973	26974884	2.96	0.00946186
246	chr7	27013215	27013416	2.96	0.00946186
247	chr7	90015060	90015337	2.96	0.00946186
248	chr7	90538700	90542283	2.96	0.00946186
249	chr7	126832173	126832336	2.96	0.00946186
250	chr8	119233303	119233466	3.08	0.00946186
251	chrX	152755978	152756141	3.93	0.00946186
252	chrX	153126354	153126555	3.93	0.00946186
253	chr13	29818574	29818737	3.92	0.00946186
254	chr11	2157284	2157447	3.88	0.00952129
255	chr12	39049987	39050568	2.41	0.00952129
256	chr19	59950975	59951138	4.3	0.00952129
257	chr2	220110869	220111032	3.61	0.00952129
258	chr21	33143997	33144426	3.52	0.00952129
259	chr21	34332751	34332990	3.52	0.00952129
260	chr22	30917160	30917399	3.7	0.00952129
261	chr22	31079610	31079773	3.7	0.00952129
262	chr5	131794350	131794513	3.5	0.00952129
263	chr7	26923307	26924762	2.91	0.00952129
264	chr7	27033127	27033708	2.91	0.00952129
265	chr7	89963342	89963505	2.91	0.00952129
266	chr7	90111504	90111781	2.91	0.00952129
267	chr7	90189404	90189605	2.91	0.00952129
268	chr7	90493898	90494099	2.91	0.00952129
269	chr7	115860054	115860217	2.91	0.00952129
270	chr7	116410636	116410989	2.91	0.00952129
271	chr7	116542534	116542735	2.91	0.00952129
272	chr7	116997964	116998431	2.91	0.00952129
273	chr7	117109608	117109809	2.91	0.00952129
274	chr7	125770090	125770253	2.91	0.00952129
275	chr16	61229378	61229541	3.55	0.0121271
276	chr18	24011262	24011653	2.69	0.0121271
277	chr18	59767753	59768030	2.69	0.0121271
278	chr18	59769653	59769892	2.69	0.0121271
279	chr21	33431353	33431592	3.45	0.0121271
280	chr21	33451303	33451542	3.45	0.0121271
281	chr21	39395441	39395718	3.45	0.0121271
282	chr21	39605619	39605820	3.45	0.0121271
283	chr22	30688856	30689019	3.63	0.0121271
284	chr4	118901533	118901696	2.13	0.0121271
285	chr5	56147305	56148608	3.43	0.0121271
286	chr5	131635776	131636205	3.43	0.0121271
287	chr6	132239896	132240059	3.44	0.0121271
288	chr6	132424956	132425195	3.44	0.0121271
289	chr7	27049163	27049706	2.85	0.0121271
290	chr7	27163619	27163896	2.85	0.0121271
291	chr7	90508414	90508577	2.85	0.0121271
292	chr8	119279093	119279256	2.96	0.0121271
293	chr7	126485084	126486087	2.85	0.0123839
294	chr4	118817477	118817906	2.13	0.0123839
295	chr11	1914996	1917325	3.06	0.0131579
296	chr21	33033683	33033770	3.45	0.0150376
297	chr18	24012174	24012945	2.64	0.0156472
298	chr21	33916651	33916928	3.38	0.0156472
299	chr7	26976355	26978418	2.8	0.0156472
300	chr18	59502931	59503056	2	0.0157895
301	chr10	55369545	55369784	2.13	0.0171814
302	chr11	64387959	64388160	3.73	0.0171814
303	chr13	29844110	29844349	3.7	0.0171814
304	chr14	52996818	52997019	3.35	0.0171814
305	chr2	118233902	118234065	3.47	0.0171814
306	chr2	118324608	118324847	3.47	0.0171814
307	chr21	32849877	32850040	3.38	0.0171814
308	chr21	32885483	32885684	3.38	0.0171814
309	chr21	39314463	39315500	3.38	0.0171814
310	chr21	39449211	39449374	3.38	0.0171814
311	chr22	30861908	30862109	3.55	0.0171814
312	chr4	118831423	118831928	2.09	0.0171814
313	chr6	108683035	108683198	3.37	0.0171814
314	chr6	108849095	108849372	3.37	0.0171814
315	chr7	27071203	27071366	2.8	0.0171814
316	chr7	89748490	89748729	2.8	0.0171814
317	chr7	113807410	113807649	2.8	0.0171814
318	chr7	114009684	114009847	2.8	0.0171814
319	chr7	115732374	115732537	2.8	0.0171814
320	chr7	115759012	115759669	2.8	0.0171814
321	chr7	115769348	115769625	2.8	0.0171814
322	chr7	116937658	116937859	2.8	0.0171814
323	chr7	126828286	126828525	2.8	0.0171814
324	chr8	119133135	119133298	2.9	0.0171814
325	chr2	51838940	51839103	3.47	0.0171814
326	chr1	148296490	148298667	3.55	0.0175439
327	chr7	26934935	26935820	2.57	0.0175439
328	chr7	116096718	116097641	2.8	0.0175439
329	chrX	153673343	153673430	3.49	0.0191388
330	chr11	1815170	1819475	3.29	0.0197368
331	chr11	2119740	2123817	3.29	0.0197368
332	chr14	98808584	98809849	2.95	0.0197368
333	chr15	41703515	41703602	3.56	0.0197368
334	chr2	220211303	220213442	3.06	0.0197368
335	chr11	1804150	1804427	3.66	0.0205391
336	chr2	220198687	220200256	3.4	0.0205391
337	chr5	131861838	131862115	3.3	0.0205391
338	chrX	153121726	153122079	3.64	0.0205391
339	chr10	55330975	55331062	2.05	0.0210526
340	chr2	234584418	234584748	3.33	0.0210526
341	chr16	17975	18062	3.2	0.0219298
342	chr11	1966334	1966573	3.66	0.0229008
343	chr13	112361093	112361294	3.62	0.0229008
344	chr16	25983189	25983352	3.41	0.0229008
345	chr18	23921810	23922923	2.58	0.0229008
346	chr20	33653769	33653970	3.65	0.0229008
347	chr21	33159501	33159702	3.32	0.0229008
348	chr21	33881957	33882158	3.32	0.0229008
349	chr21	33897195	33897396	3.32	0.0229008
350	chr22	31492442	31492681	3.48	0.0229008
351	chr5	56060247	56060448	3.3	0.0229008
352	chr5	132194490	132195223	3.3	0.0229008
353	chr5	141957291	141957454	3.3	0.0229008
354	chr6	41724259	41724612	3.31	0.0229008
355	chr6	41749985	41750148	3.31	0.0229008
356	chr6	108409777	108410092	3.31	0.0229008
357	chr7	90401140	90401379	2.74	0.0229008
358	chr7	116558190	116558733	2.74	0.0229008
359	chr7	117138792	117138993	2.74	0.0229008
360	chr7	126348888	126349051	2.74	0.0229008
361	chr9	128980848	128981125	4.04	0.0229008
362	chr12	38888677	38889106	2.23	0.025731
363	chr6	132256198	132256551	3.24	0.025731
364	chr7	27038409	27039256	2.69	0.025731
365	chr7	117106872	117107757	2.69	0.025731
366	chr11	1867192	1868229	3.36	0.0263158
367	chr14	98765910	98767973	3.15	0.0263158
368	chr16	65209	69970	2.93	0.0263158
369	chr6	41622989	41624748	3.1	0.0263158
370	chr7	26910083	26914578	2.24	0.0263158
371	chr7	125971578	125971703	2.07	0.0287081
372	chr16	170279	171772	3	0.0292398
373	chr11	2110278	2115685	3.51	0.0295475
374	chr16	370805	371538	3.27	0.0295475
375	chr18	23994314	23994819	2.48	0.0295475
376	chr22	31714514	31715285	3.34	0.0295475
377	chr5	131357274	131359109	3.16	0.0295475
378	chr5	131859558	131859873	3.16	0.0295475
379	chr6	41846391	41846858	3.17	0.0295475
380	chr7	26993303	26994226	2.63	0.0295475
381	chr7	89485302	89486187	2.63	0.0295475
382	chr7	116799300	116799919	2.63	0.0295475
383	chr7	126395484	126395685	2.63	0.0295475
384	chr7	126822696	126823657	2.63	0.0295475
385	chr10	55450903	55451066	2.05	0.0296389
386	chr10	55607843	55608424	2.05	0.0296389
387	chr11	1862176	1862339	3.58	0.0296389
388	chr11	4810112	4810275	3.58	0.0296389
389	chr11	5235484	5235723	3.58	0.0296389
390	chr12	38775627	38775980	2.23	0.0296389
391	chr16	25991098	25991261	3.34	0.0296389
392	chr2	118484550	118484713	3.33	0.0296389
393	chr2	234401809	234402200	3.33	0.0296389
394	chr2	234667149	234667350	3.33	0.0296389
395	chr20	33714797	33714960	3.57	0.0296389
396	chr21	33465135	33465298	3.25	0.0296389
397	chr21	34144993	34145194	3.25	0.0296389
398	chr5	141945017	141945256	3.23	0.0296389
399	chr5	142227167	142227330	3.23	0.0296389
400	chr5	142288119	142288282	3.23	0.0296389
401	chr6	41503137	41503414	3.24	0.0296389
402	chr6	41870977	41871216	3.24	0.0296389
403	chr7	26928475	26928714	2.69	0.0296389
404	chr7	27018041	27018584	2.69	0.0296389
405	chr7	89686360	89686637	2.69	0.0296389
406	chr7	90194610	90194773	2.69	0.0296389
407	chr7	113707280	113707595	2.69	0.0296389
408	chr7	114030698	114030861	2.69	0.0296389
409	chr7	115858610	115859457	2.69	0.0296389
410	chr7	115883120	115883435	2.69	0.0296389
411	chr7	116434386	116434701	2.69	0.0296389
412	chr7	116877238	116877401	2.69	0.0296389
413	chr7	116916150	116916313	2.69	0.0296389
414	chr7	117004310	117004473	2.69	0.0296389
415	chr7	126124399	126124790	2.69	0.0296389
416	chr6	41662433	41664686	3.04	0.0350877
417	chr11	2100664	2100979	3.51	0.0356275
418	chr11	4953030	4953193	3.51	0.0356275
419	chr11	5504258	5504497	3.51	0.0356275
420	chr11	5657398	5657561	3.51	0.0356275
421	chr11	131025382	131025545	3.51	0.0356275
422	chr14	98781870	98782299	3.15	0.0356275
423	chr16	448173	448640	3.27	0.0356275
424	chr16	61203994	61204233	3.27	0.0356275
425	chr18	59627267	59627506	2.48	0.0356275
426	chr2	118152088	118152251	3.26	0.0356275
427	chr2	220146361	220146524	3.26	0.0356275
428	chr2	220242615	220242778	3.26	0.0356275
429	chr2	220310749	220310912	3.26	0.0356275
430	chr2	220325151	220326492	3.26	0.0356275
431	chr2	220592025	220592188	3.26	0.0356275
432	chr2	234651419	234651620	3.26	0.0356275
433	chr22	31196536	31196699	3.34	0.0356275
434	chr5	131828816	131829055	3.16	0.0356275
435	chr6	73990213	73990490	3.17	0.0356275
436	chr6	132494268	132494849	3.17	0.0356275
437	chr7	89695214	89695453	2.63	0.0356275
438	chr7	113943032	113943233	2.63	0.0356275
439	chr7	114295748	114295911	2.63	0.0356275
440	chr7	115909834	115910187	2.63	0.0356275
441	chr7	116221548	116221711	2.63	0.0356275
442	chr7	126005361	126005524	2.63	0.0356275
443	chr7	126637454	126637693	2.63	0.0356275
444	chr7	126819376	126819767	2.63	0.0356275
445	chr7	126834086	126834515	2.63	0.0356275
446	chr8	119351673	119352140	2.73	0.0356275
447	chr1	148051162	148051363	3.34	0.0356275
448	chr20	33331947	33332110	3.5	0.0356275
449	chr11	64183443	64183568	2.69	0.0364372
450	chr21	34010511	34010636	2.44	0.0364372
451	chr11	2098308	2100523	3.14	0.0394737
452	chr2	220195115	220196722	2.92	0.0394737
453	chr5	131374260	131375829	2.83	0.0394737
454	chr14	98466964	98468457	3.08	0.0404858
455	chr21	33314389	33315160	3.11	0.0404858
456	chr5	131437302	131439061	3.1	0.0404858
457	chr10	55638585	55639014	1.96	0.0421053
458	chr11	5292978	5293179	3.44	0.0421053
459	chr16	26034470	26034671	3.2	0.0421053
460	chr2	234499645	234500150	3.26	0.0421053
461	chr5	131734994	131735651	3.1	0.0421053
462	chr6	41769403	41770592	3.1	0.0421053
463	chr7	114255430	114255973	2.57	0.0421053
464	chrX	152745392	152748633	3.42	0.0421053
465	chr19	59363989	59364228	3.8	0.0421053
466	chr11	1956606	1959809	3.06	0.0438597
467	chr1	148244658	148244973	3.27	0.0449892
468	chr10	55311557	55311720	1.96	0.0449892
469	chr11	64290033	64290424	3.44	0.0449892
470	chr11	64352239	64352516	3.44	0.0449892
471	chr12	38786039	38786278	2.14	0.0449892
472	chr14	53061152	53061315	3.08	0.0449892
473	chr14	98510132	98510333	3.08	0.0449892
474	chr14	98537720	98537921	3.08	0.0449892
475	chr16	152837	153342	3.2	0.0449892
476	chr18	59820079	59821154	2.43	0.0449892
477	chr18	59850669	59851022	2.43	0.0449892
478	chr19	59402597	59402798	3.8	0.0449892
479	chr2	51840688	51841003	3.19	0.0449892
480	chr2	220150503	220152756	3.19	0.0449892
481	chr2	220538597	220538950	3.19	0.0449892
482	chr2	234420015	234420254	3.19	0.0449892
483	chr21	33556981	33557144	3.11	0.0449892
484	chr21	34190213	34190376	3.11	0.0449892
485	chr21	39432339	39432502	3.11	0.0449892
486	chr5	56240823	56241632	3.1	0.0449892
487	chr5	131326418	131326619	3.1	0.0449892
488	chr5	131426700	131426939	3.1	0.0449892
489	chr5	131628518	131628719	3.1	0.0449892
490	chr5	131756578	131756741	3.1	0.0449892
491	chr5	131860508	131860823	3.1	0.0449892
492	chr5	132042300	132042843	3.1	0.0449892
493	chr6	41712517	41713820	3.1	0.0449892
494	chr6	41766211	41766906	3.1	0.0449892
495	chr6	41810481	41811062	3.1	0.0449892
496	chr6	132309664	132309827	3.1	0.0449892
497	chr7	89870546	89871013	2.57	0.0449892
498	chr7	90033642	90034223	2.57	0.0449892
499	chr7	113863574	113863737	2.57	0.0449892
500	chr7	116798464	116798627	2.57	0.0449892
501	chr7	116967412	116968259	2.57	0.0449892
502	chr7	117103528	117103691	2.57	0.0449892
503	chr7	126525673	126525992	2.57	0.0449892
504	chr7	126705014	126705177	2.57	0.0449892
505	chr14	52974816	52975055	3.08	0.0449892
506	chr6	41406807	41407084	3.1	0.0449892
507	chr22	31195016	31195825	3.2	0.0460526
508	chr7	26949071	26949956	2.52	0.0460526
509	chrX	152882963	152884744	3.34	0.0460526
510	chr11	2135320	2139397	3.06	0.0478469
511	chr11	64328299	64330666	3.06	0.0478469
512	chrX	152728951	152731204	3.04	0.0478469
