# Supplementary material for: Long-range transcriptional regulation by the p110 CUX1 homeodomain protein on the ENCODE array
Source: BMC Genomics. 2013 Apr 16;14:258. doi: 10.1186/1471-2164-14-258 (PMC3770232; doi:10.1186/1471-2164-14-258)
Supplement: Additional file 4 — CUX1 Binding site peaks from Promoter array ChAP. [file 1471-2164-14-258-S4.xls]

## Sheet: Promoter array 1 - CUX1 BS
PEAK_ID	CHROMOSOME	PEAK_START	PEAK_END	PEAK_SCORE	PEAK_FDR
0	chr2	66513835	66514184	4.49434	0
1	chr9	35062799	35063148	4.33042	0
2	chr5	138920539	138920888	4.21828	0
3	chr5	126143939	126144095	4.10579	0
4	chr7	65502980	65503129	4.07752	0
5	chr2	203484556	203484906	4.06631	0
6	chr6	37894126	37894475	4.05717	0
7	chr5	109052154	109052603	3.9933	0
8	chr3	25444841	25445190	3.94165	0
9	chr6	112019533	112019882	3.89488	0
10	chr5	86744691	86745040	3.88082	0
11	chr1	223909454	223909907	3.84096	0
12	chr2	213722348	213722700	3.79879	0
13	chr1	45729649	45730006	3.78686	0
14	chr1	149244677	149245026	3.78686	0
15	chr1	154739822	154740175	3.78686	0
16	chr7	45891583	45891933	3.76783	0
17	chr9	129869899	129870248	3.75651	0
18	chr2	74535267	74535616	3.69178	0
19	chr3	168935105	168935454	3.66792	0
20	chr8	17824135	17824584	3.63848	0
21	chr8	67198831	67199183	3.63848	0
22	chr2	69467079	69467328	3.63828	0
23	chr5	90715522	90715878	3.5996	0
24	chr2	32141783	32142032	3.58477	0
25	chr3	47926357	47927606	3.55843	0
26	chr6	27887910	27888256	3.52736	0
27	chr1	113416613	113416962	3.51637	0
28	chr3	12305963	12306312	3.50369	0
29	chr2	185170237	185170586	3.47777	0
30	chr1	21373867	21374324	3.46227	0
31	chr6	105958002	105958353	3.46211	0
32	chr4	148874102	148874454	3.42973	0
33	chr7	92584908	92585764	3.40653	0
34	chr3	25680042	25680302	3.3942	0
35	chr9	126217479	126217828	3.39129	0
36	chr7	111631378	111631727	3.35492	0
37	chr1	110681791	110682140	3.35408	0
38	chr6	111409983	111410332	3.35392	0
39	chr9	112382074	112382324	3.33912	0
40	chr5	95183987	95184936	3.31838	0
41	chr2	10178392	10178746	3.31725	0
42	chr2	151974402	151974751	3.31725	0
43	chr2	153152422	153152771	3.31725	0
44	chr1	25750041	25750490	3.29998	0
45	chr6	30143362	30143622	3.29983	0
46	chr6	121697573	121697922	3.29983	0
47	chr9	131426445	131426696	3.28695	0.01754
48	chr4	159812430	159812779	3.26897	0
49	chr1	15815924	15816274	3.24588	0
50	chr6	27887900	27888256	3.24573	0
51	chr3	140591701	140591954	3.22996	0.02632
52	chr7	101244598	101245042	3.22928	0
53	chr4	75141256	75141620	3.21538	0
54	chr2	54053604	54053860	3.21024	0
55	chr7	45928492	45928741	3.20008	0
56	chr7	101244604	101245053	3.20008	0
57	chr1	143754284	143754645	3.19178	0
58	chr3	180347905	180348359	3.17522	0
59	chr4	178466421	178466779	3.16179	0
60	chr2	160933749	160934598	3.15674	0
61	chr8	104494317	104494666	3.14973	0
62	chr8	142083540	142083799	3.14973	0
63	chr5	17269169	17269524	3.14965	0
64	chr5	55182864	55183422	3.14965	0
65	chr7	127079737	127080193	3.14846	0
66	chr7	141827996	141829559	3.14846	0
67	chr1	52293554	52294503	3.13768	0
68	chr1	54076846	54077204	3.13768	0
69	chr6	16871062	16871514	3.13754	0
70	chr6	26162943	26163397	3.12258	0
71	chr4	155690336	155690785	3.1082	0
72	chr7	140360481	140360930	3.09685	0
73	chr5	173250213	173250667	3.09341	0
74	chr1	28290212	28290671	3.08359	0
75	chr1	52642723	52643072	3.08359	0
76	chr1	219981885	219982334	3.08359	0
77	chr9	139097699	139097948	3.07825	0
78	chr3	28362263	28362721	3.06573	0
79	chr4	84701744	84701900	3.05461	0.03158
80	chr2	153150722	153151378	3.04973	0
81	chr7	122985111	122985573	3.04524	0
82	chr5	86598160	86598710	3.03716	0
83	chr1	44269771	44270220	3.02949	0
84	chr1	44914892	44915854	3.02949	0
85	chr6	26473379	26473829	3.02935	0
86	chr9	138802127	138802384	3.02608	0
87	chr3	8981676	8982126	3.01098	0
88	chr2	213721548	213722200	2.99623	0
89	chr1	120640184	120640533	2.97539	0
90	chr1	232814839	232815188	2.97539	0
91	chr10	22332826	22333182	2.97333	0
92	chr10	31315311	31315560	2.97333	0
93	chr3	138021115	138021364	2.95624	0
94	chr3	154360418	154360770	2.95624	0
95	chr7	4596193	4596442	2.94201	0
96	chr9	107495869	107496218	2.92173	0
97	chr1	108904625	108904974	2.92129	0
98	chr1	142624497	142624846	2.92129	0
99	chr1	181869242	181869604	2.92129	0
100	chr3	52456033	52456382	2.90149	0
101	chr3	153500000	153500450	2.90149	0
102	chr6	26153171	26153513	2.89128	0
103	chr6	26338397	26338745	2.89128	0
104	chr7	6012013	6012272	2.89039	0
105	chr2	158403286	158403639	2.88922	0
106	chr2	64056187	64056336	2.88922	0.03008
107	chr5	32620751	32621104	2.86843	0
108	chr5	109988645	109989002	2.86843	0
109	chr1	143804284	143804643	2.8672	0
110	chr1	159369302	159369951	2.8672	0
111	chr10	6223386	6223736	2.86714	0
112	chr6	116681878	116682327	2.86706	0
113	chr3	15115981	15116330	2.84674	0
114	chr8	66718653	66719702	2.82389	0
115	chr8	124858707	124859363	2.82389	0
116	chr9	15542216	15542565	2.81738	0
117	chr9	111055853	111056203	2.81738	0
118	chr9	40687990	40688139	2.81738	0.03008
119	chr1	94469737	94470191	2.8131	0
120	chr1	239761272	239761428	2.8131	0.02339
121	chr6	83014717	83015066	2.81297	0
122	chr6	26296633	26297282	2.81297	0.02339
123	chr5	108775319	108775673	2.81219	0
124	chr3	191586934	191587287	2.792	0
125	chr7	22731844	22732193	2.78716	0
126	chr4	17122049	17122398	2.78666	0
127	chr4	177952074	177952933	2.78666	0
128	chr6	26377154	26377408	2.77563	0
129	chr9	127045580	127046039	2.76521	0
130	chr10	18987559	18988008	2.76095	0
131	chr1	204304765	204305114	2.759	0
132	chr1	111907536	111907793	2.759	0.02392
133	chr6	31622279	31622628	2.75887	0
134	chr6	170704783	170705232	2.75887	0
135	chr5	34964817	34965166	2.75594	0
136	chr5	64530515	64530870	2.75594	0
137	chr5	119979630	119980796	2.75594	0
138	chr3	194793106	194793855	2.73726	0
139	chr4	69995481	69995930	2.73307	0
140	chr4	143984939	143985288	2.73307	0
141	chr2	61097979	61098328	2.72871	0
142	chr2	169599229	169599484	2.72871	0
143	chr2	166879410	166879565	2.72871	0.02392
144	chr6	27912851	27913236	2.7178	0
145	chr8	66863641	66864090	2.71528	0
146	chr9	45335127	45335687	2.71304	0
147	chr1	10194717	10194973	2.7049	0
148	chr1	78242938	78243489	2.7049	0
149	chr1	149566898	149567347	2.7049	0
150	chr6	2191682	2192031	2.70478	0
151	chr5	70401661	70402211	2.6997	0
152	chr5	92944300	92944663	2.6997	0
153	chr5	140604964	140605313	2.6997	0
154	chr7	80069162	80069511	2.68394	0
155	chr3	197498431	197498780	2.68251	0
156	chr4	77351016	77351468	2.67948	0
157	chr4	100069049	100069398	2.67948	0
158	chr4	152902746	152903102	2.67948	0
159	chr5	140459970	140460324	2.67454	0
160	chr8	145984771	145985120	2.66098	0
161	chr8	133759637	133759794	2.66098	0.02632
162	chr1	54290547	54290996	2.6508	0
163	chr6	10636374	10636723	2.65068	0
164	chr5	60493296	60493645	2.64345	0
165	chr5	119977630	119978291	2.64345	0
166	chr5	178983343	178983692	2.64345	0
167	chr7	1573356	1574005	2.63232	0
168	chr7	66401665	66401922	2.63232	0
169	chr7	142191399	142191654	2.63232	0
170	chr7	158631567	158632129	2.63232	0
171	chr3	65998273	65998522	2.62777	0
172	chr4	81321562	81321824	2.62589	0
173	chr4	84174882	84175131	2.62589	0
174	chr2	159023021	159023370	2.6217	0
175	chr8	104451561	104451910	2.60667	0
176	chr6	31622159	31622623	2.60215	0
177	chr1	144181364	144181713	2.59671	0
178	chr1	209563479	209563834	2.59671	0
179	chr6	2921676	2922127	2.59659	0
180	chr5	64815451	64815807	2.58721	0
181	chr5	172414774	172415628	2.58721	0
182	chr3	198078573	198079022	2.57302	0
183	chr4	184422086	184422549	2.5723	0
184	chr9	76892378	76892727	2.55652	0
185	chr8	108579380	108579942	2.55237	0
186	chr8	108580580	108580939	2.55237	0
187	chr10	6254155	6254404	2.54857	0
188	chr10	5038203	5038352	2.54857	0.02834
189	chr6	26296621	26297000	2.54433	0
190	chr1	101133771	101134020	2.54261	0
191	chr1	112738682	112740031	2.54261	0
192	chr1	176962322	176962689	2.54261	0
193	chr1	180824244	180824893	2.54261	0
194	chr6	119137574	119138225	2.54249	0
195	chr5	64812250	64812499	2.53097	0
196	chr5	68888946	68889398	2.53097	0
197	chr5	69744134	69744583	2.53097	0
198	chr5	162820497	162820855	2.53097	0
199	chr7	734463	734817	2.52909	0
200	chr7	16654508	16654857	2.52909	0
201	chr7	111876652	111877108	2.52909	0
202	chr4	79002224	79002873	2.51871	0
203	chr4	120349938	120350600	2.51871	0
204	chr4	120770640	120770996	2.51871	0
205	chr3	10004210	10004559	2.51828	0
206	chr3	135684074	135684424	2.51828	0
207	chr3	197550992	197551148	2.51828	0.02632
208	chr2	64603568	64603917	2.51469	0
209	chr2	202215105	202215557	2.51469	0
210	chr2	177786255	177786404	2.51469	0.03158
211	chr9	5444997	5445346	2.50434	0
212	chr9	14391139	14391488	2.50434	0
213	chr8	1698247	1698602	2.49806	0
214	chr8	29264704	29265053	2.49806	0
215	chr8	49812894	49813357	2.49806	0
216	chr8	120286390	120287339	2.49806	0
217	chr8	121526755	121527213	2.49806	0
218	chr8	74080260	74080510	2.49806	0.02632
219	chr10	8135778	8136127	2.49547	0
220	chr1	228916629	228916978	2.48851	0
221	chr1	202729347	202729496	2.48851	0.02632
222	chr6	109437694	109438050	2.4884	0
223	chr6	147870211	147870560	2.4884	0
224	chr6	150081219	150081569	2.4884	0
225	chr6	26394771	26395210	2.4865	0
226	chr7	142696286	142696837	2.47748	0
227	chr5	36338409	36338770	2.47472	0
228	chr5	52118130	52118579	2.47472	0
229	chr5	112877708	112878068	2.47472	0
230	chr5	140604946	140605395	2.47269	0
231	chr4	159351092	159351751	2.46512	0
232	chr3	49422942	49424093	2.46353	0
233	chr2	24997357	24997706	2.46119	0
234	chr2	95194801	95195250	2.46119	0
235	chr2	136458883	136459332	2.46119	0
236	chr9	39343398	39343647	2.45217	0
237	chr9	39872661	39872910	2.45217	0
238	chr9	44339168	44339726	2.45217	0
239	chr8	49665113	49665762	2.44375	0
240	chr8	68418816	68419272	2.44375	0
241	chr8	119192282	119193031	2.44375	0
242	chr8	133856087	133856542	2.44375	0
243	chr1	72522822	72523471	2.43441	0
244	chr1	91738114	91738565	2.43441	0
245	chr1	154964557	154964906	2.43441	0
246	chr6	4552544	4552998	2.4343	0
247	chr6	10803173	10803726	2.4343	0
248	chr6	17500714	17501263	2.4343	0
249	chr7	2520522	2520671	2.42587	0.03158
250	chr5	32441189	32441545	2.41848	0
251	chr5	35892853	35893216	2.41848	0
252	chr5	82409372	82409827	2.41848	0
253	chr5	89805481	89805930	2.41848	0
254	chr5	127448181	127448530	2.41848	0
255	chr5	153760929	153761578	2.41848	0
256	chr5	76147709	76147970	2.41848	0.00251
257	chr5	121492932	121493181	2.41848	0.00251
258	chr4	75123219	75123568	2.41153	0
259	chr3	37191236	37191896	2.40878	0
260	chr3	45704716	45705267	2.40878	0
261	chr3	46484349	46484600	2.40878	0
262	chr3	147364104	147365063	2.40878	0
263	chr3	151170215	151170664	2.40878	0
264	chr2	136216607	136216959	2.40768	0
265	chr2	172676162	172676616	2.40768	0
266	chr2	201830523	201830772	2.40768	0
267	chr9	76893778	76894127	2.39999	0
268	chr9	106410579	106410938	2.39999	0
269	chr9	124073167	124073620	2.39999	0
270	chr9	42006315	42006676	2.39999	0.02632
271	chr9	46681067	46681424	2.39999	0.02632
272	chr8	124477098	124477447	2.38945	0
273	chr8	129030101	129030450	2.38945	0
274	chr10	35458008	35458763	2.38928	0
275	chr1	46856758	46857207	2.38031	0
276	chr1	52378033	52378596	2.38031	0
277	chr1	77923381	77923833	2.38031	0
278	chr1	82036869	82037218	2.38031	0
279	chr1	151910306	151910663	2.38031	0
280	chr1	45926891	45927149	2.38031	0.03728
281	chr1	153543973	153544126	2.38031	0.03728
282	chr6	43552388	43552937	2.3802	0
283	chr7	30032465	30033214	2.37425	0
284	chr5	33929931	33930292	2.36224	0.0002
285	chr5	43350491	43351440	2.36224	0.0002
286	chr5	134758907	134759256	2.36224	0.0002
287	chr5	175897834	175898286	2.36224	0.0002
288	chr4	68434170	68434527	2.35794	0
289	chr4	71788435	71788784	2.35794	0
290	chr4	147079929	147080291	2.35794	0
291	chr4	183303508	183303957	2.35794	0
292	chr4	185893130	185893386	2.35794	0
293	chr3	23930433	23931783	2.35404	0
294	chr3	42668679	42669028	2.35404	0
295	chr9	36027407	36027656	2.34782	0
296	chr9	41488365	41488614	2.34782	0
297	chr9	46530357	46530717	2.34782	0.03258
298	chr10	31644646	31644805	2.33619	0.03728
299	chr1	19408679	19409128	2.32621	0
300	chr1	44206697	44207046	2.32621	0
301	chr1	86660012	86660371	2.32621	0
302	chr1	109892155	109892504	2.32621	0
303	chr1	112099150	112099499	2.32621	0
304	chr1	159351814	159352172	2.32621	0
305	chr1	224032354	224032703	2.32621	0
306	chr1	24710449	24710598	2.32621	0.04288
307	chr6	27033152	27033504	2.32611	0
308	chr6	30794660	30795116	2.32611	0
309	chr6	56986107	56986457	2.32611	0
310	chr6	158989803	158990152	2.32611	0
311	chr6	80000352	80000501	2.32611	0.04288
312	chr7	16653808	16654471	2.32264	0
313	chr7	44074438	44074992	2.32264	0
314	chr5	39112898	39113547	2.30599	0
315	chr5	54319368	54319926	2.30599	0
316	chr5	41252120	41252469	2.30599	0.00036
317	chr5	60494596	60494955	2.30599	0.00036
318	chr5	90716122	90716778	2.30599	0.00036
319	chr5	114659514	114659863	2.30599	0.00036
320	chr5	139761036	139761385	2.30599	0.00036
321	chr5	179089956	179090412	2.30599	0.00036
322	chr5	156503327	156503576	2.30599	0.00292
323	chr4	24771457	24772506	2.30435	0
324	chr4	153821689	153822045	2.30435	0
325	chr4	169638443	169638996	2.30435	0
326	chr2	37311894	37312243	2.30068	0
327	chr2	48661281	48661631	2.30068	0
328	chr2	242163773	242164022	2.30068	0.04288
329	chr3	69893951	69895301	2.29929	0
330	chr3	18456258	18456715	2.29929	0.0002
331	chr3	40474318	40474671	2.29929	0.0002
332	chr3	44494916	44495365	2.29929	0.0002
333	chr3	87125197	87125547	2.29929	0.0002
334	chr3	151747763	151748212	2.29929	0.0002
335	chr9	34636453	34636802	2.29565	0
336	chr9	35780318	35780667	2.29565	0
337	chr9	90337841	90338490	2.29565	0
338	chr9	97678824	97679173	2.29565	0
339	chr9	124836668	124837018	2.29565	0
340	chr10	35524460	35525211	2.28309	0
341	chr8	97341992	97342641	2.28084	0
342	chr8	17800143	17800499	2.28084	0.0002
343	chr8	109330161	109330510	2.28084	0.0002
344	chr8	142081940	142082789	2.28084	0.0002
345	chr8	80841800	80842049	2.28084	0.00343
346	chr1	35793853	35794303	2.27212	0.0002
347	chr1	36624228	36624577	2.27212	0.0002
348	chr1	78000256	78000617	2.27212	0.0002
349	chr1	152422680	152422939	2.27212	0.00343
350	chr6	334438	334887	2.27201	0.0002
351	chr6	7336839	7337188	2.27201	0.0002
352	chr6	16870362	16870711	2.27201	0.0002
353	chr6	84196723	84196972	2.27201	0.00343
354	chr4	111341157	111341315	2.25076	0.049
355	chr4	121210538	121210699	2.25076	0.049
356	chr5	36642755	36643409	2.24975	0.00048
357	chr5	78844223	78845172	2.24975	0.00048
358	chr5	81611685	81612650	2.24975	0.00048
359	chr5	88156382	88156741	2.24975	0.00048
360	chr5	106789109	106789662	2.24975	0.00048
361	chr5	114968110	114968459	2.24975	0.00048
362	chr5	137715495	137715946	2.24975	0.00048
363	chr5	141687100	141687449	2.24975	0.00048
364	chr5	150806855	150807304	2.24975	0.00048
365	chr5	37415289	37415538	2.24975	0.00324
366	chr2	74612716	74613265	2.24717	0.0002
367	chr2	158556736	158557085	2.24717	0.0002
368	chr2	175422358	175422719	2.24717	0.0002
369	chr2	241899866	241900417	2.24717	0.0002
370	chr2	216012108	216012464	2.24717	0.00343
371	chr3	36397290	36397639	2.24455	0.00036
372	chr3	38042221	38042572	2.24455	0.00036
373	chr3	113844515	113844875	2.24455	0.00292
374	chr9	110735188	110735637	2.24347	0
375	chr8	30359385	30359840	2.22653	0.00036
376	chr8	32524097	32524446	2.22653	0.00036
377	chr8	33490369	33490725	2.22653	0.00036
378	chr8	86345407	86345764	2.22653	0.00036
379	chr8	123860181	123860539	2.22653	0.00036
380	chr8	92121474	92121723	2.22653	0.00292
381	chr5	140400113	140401251	2.22038	0
382	chr7	13992269	13992618	2.21941	0
383	chr7	25131052	25131401	2.21941	0
384	chr7	27108869	27109218	2.21941	0
385	chr7	151765145	151766194	2.21941	0
386	chr7	155444886	155445335	2.21941	0
387	chr7	32949701	32950057	2.21941	0.00251
388	chr1	8010999	8011655	2.21802	0
389	chr1	148122513	148123662	2.21802	0
390	chr1	37710139	37710988	2.21802	0.00036
391	chr1	65385219	65385568	2.21802	0.00036
392	chr1	148177517	148178166	2.21802	0.00036
393	chr1	149428905	149429254	2.21802	0.00036
394	chr6	161615279	161616135	2.21792	0
395	chr6	3399058	3399516	2.21792	0.00036
396	chr6	27912901	27913250	2.21792	0.00036
397	chr6	41997460	41997816	2.21792	0.00036
398	chr6	133176041	133176490	2.21792	0.00036
399	chr6	2931180	2931437	2.21792	0.00292
400	chr6	39122237	39122486	2.21792	0.00292
401	chr4	17423534	17423890	2.19717	0.00036
402	chr4	71772305	71773354	2.19717	0.00036
403	chr4	99800483	99800840	2.19717	0.00036
404	chr4	186369641	186369990	2.19717	0.00036
405	chr2	170493216	170493573	2.19367	0.00036
406	chr2	191725920	191726169	2.19367	0.00292
407	chr5	49997069	49997418	2.19351	0.00059
408	chr5	138636094	138636643	2.19351	0.00059
409	chr5	147742938	147743587	2.19351	0.00059
410	chr5	149359760	149360209	2.19351	0.00059
411	chr5	139998845	139999094	2.19351	0.0031
412	chr9	99725003	99726059	2.1913	0.0002
413	chr3	25800243	25800592	2.1898	0.00048
414	chr3	28364263	28364712	2.1898	0.00048
415	chr3	44371290	44372244	2.1898	0.00048
416	chr3	52248290	52248739	2.1898	0.00048
417	chr3	89238063	89238421	2.1898	0.00048
418	chr3	135686574	135687423	2.1898	0.00048
419	chr3	161599017	161599466	2.1898	0.00048
420	chr3	197850088	197850537	2.1898	0.00048
421	chr3	32588296	32588653	2.1898	0.00324
422	chr3	41977709	41977958	2.1898	0.00324
423	chr3	56566635	56566896	2.1898	0.00324
424	chr3	156903941	156904197	2.1898	0.00324
425	chr3	180762206	180762465	2.1898	0.00324
426	chr8	124351060	124351519	2.17223	0.00048
427	chr1	149299361	149299918	2.16392	0
428	chr1	61963551	61963914	2.16392	0.00048
429	chr1	114248160	114248517	2.16392	0.00048
430	chr1	148305792	148306141	2.16392	0.00048
431	chr1	163934415	163934764	2.16392	0.00048
432	chr1	202032095	202032449	2.16392	0.00048
433	chr1	16275832	16276081	2.16392	0.00324
434	chr1	21981321	21981579	2.16392	0.00324
435	chr1	159193299	159193548	2.16392	0.00324
436	chr6	44462779	44463328	2.16382	0.00048
437	chr6	105689854	105690207	2.16382	0.00048
438	chr6	121797891	121798348	2.16382	0.00048
439	chr6	137156046	137156495	2.16382	0.00048
440	chr6	165645765	165646114	2.16382	0.00048
441	chr6	161614279	161614529	2.16382	0.00324
442	chr4	95896350	95897303	2.14358	0.00048
443	chr4	143985639	143986088	2.14358	0.00048
444	chr4	184817939	184818413	2.14358	0.00048
445	chr2	12772858	12773407	2.14016	0
446	chr2	213725770	213726920	2.14016	0
447	chr2	55349569	55349918	2.14016	0.00048
448	chr2	132890916	132891265	2.14016	0.00048
449	chr2	169633956	169634405	2.14016	0.00048
450	chr2	208838635	208838984	2.14016	0.00048
451	chr6	26306100	26306456	2.13955	0.0007
452	chr9	101622957	101623406	2.13912	0.00036
453	chr9	112803514	112804174	2.13912	0.00036
454	chr9	69884269	69884520	2.13912	0.00292
455	chr5	31673473	31673922	2.13726	0.00064
456	chr5	60032369	60032718	2.13726	0.00064
457	chr5	69042950	69043399	2.13726	0.00064
458	chr5	108774019	108774475	2.13726	0.00064
459	chr5	147265808	147266657	2.13726	0.00064
460	chr5	159272917	159273471	2.13726	0.00064
461	chr3	16190459	16191108	2.13506	0.00059
462	chr8	51246771	51247629	2.11792	0
463	chr8	128815403	128817168	2.11792	0
464	chr8	95904212	95904561	2.11792	0.00059
465	chr7	13995569	13995918	2.11618	0.00036
466	chr7	13997169	13997618	2.11618	0.00036
467	chr7	35806589	35806938	2.11618	0.00036
468	chr7	44496021	44496370	2.11618	0.00036
469	chr7	16655108	16655368	2.11618	0.00292
470	chr1	142622797	142624346	2.10982	0
471	chr1	152205817	152206366	2.10982	0
472	chr1	182991277	182991729	2.10982	0
473	chr1	16784330	16784779	2.10982	0.00059
474	chr1	32150264	32151218	2.10982	0.00059
475	chr1	42574240	42574589	2.10982	0.00059
476	chr1	99499139	99499498	2.10982	0.00059
477	chr1	111486876	111487230	2.10982	0.00059
478	chr1	144010964	144011513	2.10982	0.00059
479	chr1	151783571	151783920	2.10982	0.00059
480	chr1	221229356	221229713	2.10982	0.00059
481	chr1	12292569	12292827	2.10982	0.0031
482	chr6	4951510	4951862	2.10973	0.00059
483	chr6	26394656	26395214	2.10973	0.00059
484	chr6	123208532	123208893	2.10973	0.00059
485	chr6	151814531	151814880	2.10973	0.00059
486	chr4	140155092	140155541	2.08999	0
487	chr4	38343415	38344068	2.08999	0.00059
488	chr4	76868352	76868701	2.08999	0.00059
489	chr4	146241830	146242182	2.08999	0.00059
490	chr9	70125246	70125500	2.08695	0.00324
491	chr2	33212580	33213029	2.08666	0
492	chr2	175419332	175420915	2.08666	0
493	chr2	32141083	32141436	2.08666	0.00059
494	chr2	61985806	61986155	2.08666	0.00059
495	chr2	111908006	111908357	2.08666	0.00059
496	chr2	191950474	191950923	2.08666	0.00059
497	chr5	69918262	69918611	2.08102	0.0007
498	chr5	114990045	114990499	2.08102	0.0007
499	chr5	132325827	132326177	2.08102	0.0007
500	chr5	140481764	140482413	2.08102	0.0007
501	chr3	15814003	15814452	2.08031	0.00064
502	chr3	17757253	17757713	2.08031	0.00064
503	chr3	73756850	73757199	2.08031	0.00064
504	chr3	112799478	112799927	2.08031	0.00064
505	chr3	153465618	153466075	2.08031	0.00064
506	chr3	181802053	181802502	2.08031	0.00064
507	chr3	184465683	184466032	2.08031	0.00064
508	chr3	130726671	130726920	2.08031	0.00351
509	chr10	18468823	18469072	2.07071	0.0031
510	chr5	140481770	140482399	2.06899	0.00036
511	chr7	26205323	26205678	2.06457	0.00048
512	chr7	134114810	134115160	2.06457	0.00048
513	chr8	42517426	42517775	2.06361	0.00064
514	chr8	99127541	99127990	2.06361	0.00064
515	chr8	102034933	102035287	2.06361	0.00064
516	chr8	124847983	124849432	2.06361	0.00064
517	chr8	125122554	125122903	2.06361	0.00064
518	chr8	142235075	142235332	2.06361	0.00351
519	chr1	40770019	40770368	2.05572	0.00064
520	chr1	46844723	46845078	2.05572	0.00064
521	chr1	63829634	63829992	2.05572	0.00064
522	chr1	74436913	74437467	2.05572	0.00064
523	chr1	144183064	144183613	2.05572	0.00064
524	chr1	146399279	146400031	2.05572	0.00064
525	chr1	148032541	148032898	2.05572	0.00064
526	chr1	177378658	177379008	2.05572	0.00064
527	chr1	191294589	191294938	2.05572	0.00064
528	chr1	247086448	247086797	2.05572	0.00064
529	chr1	144228139	144228388	2.05572	0.00351
530	chr1	151850390	151850639	2.05572	0.00351
531	chr6	28213600	28213952	2.05563	0.00064
532	chr6	41147287	41147636	2.05563	0.00064
533	chr6	106638887	106639538	2.05563	0.00064
534	chr6	133097846	133098395	2.05563	0.00064
535	chr6	138233650	138233999	2.05563	0.00064
536	chr6	143813889	143814239	2.05563	0.00064
537	chr4	1654866	1655315	2.0364	0.00064
538	chr4	54623984	54624333	2.0364	0.00064
539	chr4	152367172	152367527	2.0364	0.00064
540	chr4	155920152	155920611	2.0364	0.00064
541	chr4	185971458	185971812	2.0364	0.00064
542	chr4	14947209	14947559	2.0364	0.00351
543	chr4	120272968	120273322	2.0364	0.00351
544	chr9	108663498	108663955	2.03478	0.00059
545	chr2	86799794	86800343	2.03315	0
546	chr2	36776910	36777467	2.03315	0.00064
547	chr2	42575771	42576734	2.03315	0.00064
548	chr2	55132080	55132437	2.03315	0.00064
549	chr2	64735645	64736003	2.03315	0.00064
550	chr2	73911127	73911676	2.03315	0.00064
551	chr2	88770219	88770573	2.03315	0.00064
552	chr2	113238007	113238456	2.03315	0.00064
553	chr2	149117137	149117496	2.03315	0.00064
554	chr2	211050724	211051181	2.03315	0.00064
555	chr2	219139548	219140010	2.03315	0.00064
556	chr3	12367058	12368512	2.02557	0
557	chr3	195873550	195874299	2.02557	0
558	chr3	46255991	46256447	2.02557	0.0007
559	chr3	50336247	50336596	2.02557	0.0007
560	chr3	106565502	106565855	2.02557	0.0007
561	chr3	151012625	151012975	2.02557	0.0007
562	chr3	87122197	87122446	2.02557	0.0049
563	chr5	65117357	65117717	2.02477	0.00083
564	chr5	71651475	71651824	2.02477	0.00083
565	chr5	130532800	130533155	2.02477	0.00083
566	chr5	139662698	139663157	2.02477	0.00083
567	chr5	139999545	139999994	2.02477	0.00083
568	chr7	138675814	138676763	2.01295	0
569	chr7	56097268	56097917	2.01295	0.00059
570	chr7	154408637	154408986	2.01295	0.00059
571	chr8	37671058	37671407	2.00931	0.0007
572	chr8	86319870	86320219	2.00931	0.0007
573	chr8	130763617	130763866	2.00931	0.0049
574	chr8	95904182	95904526	2.00604	0.0002
575	chr8	95937147	95937584	2.00604	0.0002
576	chr1	203358021	203358476	2.00163	0
577	chr1	40494865	40495220	2.00163	0.0007
578	chr1	46039271	46039627	2.00163	0.0007
579	chr1	72521822	72522271	2.00163	0.0007
580	chr1	84741861	84742817	2.00163	0.0007
581	chr1	100275178	100275827	2.00163	0.0007
582	chr1	142858051	142858600	2.00163	0.0007
583	chr1	146706670	146707019	2.00163	0.0007
584	chr1	154966157	154966506	2.00163	0.0007
585	chr1	156440245	156440594	2.00163	0.0007
586	chr1	157246430	157246886	2.00163	0.0007
587	chr1	173258727	173259476	2.00163	0.0007
588	chr1	229625395	229625745	2.00163	0.0007
589	chr1	33000354	33000615	2.00163	0.0049
590	chr1	211255606	211255855	2.00163	0.0049
591	chr6	26645178	26645627	2.00154	0.0007
592	chr6	123015275	123015631	2.00154	0.0007
593	chr6	128220109	128220466	2.00154	0.0007
594	chr6	26305971	26306332	2.00154	0.0049
595	chr6	34501053	34501302	2.00154	0.0049
596	chr6	44195518	44195767	2.00154	0.0049
597	chr4	47610007	47610656	1.98281	0.0007
598	chr4	86918182	86918638	1.98281	0.0007
599	chr4	90197064	90197413	1.98281	0.0007
600	chr4	147662502	147662851	1.98281	0.0007
601	chr9	68942649	68943298	1.9826	0
602	chr9	114858367	114859516	1.9826	0.00064
603	chr2	110667166	110668628	1.97965	0
604	chr2	9262444	9262893	1.97965	0.0007
605	chr2	70169415	70170365	1.97965	0.0007
606	chr2	153282572	153282921	1.97965	0.0007
607	chr2	183697427	183698083	1.97965	0.0007
608	chr2	201383306	201384055	1.97965	0.0007
609	chr2	241147443	241147892	1.97965	0.0007
610	chr2	74464028	74464377	1.97965	0.0049
611	chr2	121270185	121270434	1.97965	0.0049
612	chr2	142604990	142605239	1.97965	0.0049
613	chr3	23218921	23219270	1.97082	0.00083
614	chr3	23935634	23935983	1.97082	0.00083
615	chr3	87125897	87126360	1.97082	0.00083
616	chr3	88281698	88282147	1.97082	0.00083
617	chr3	95174845	95175194	1.97082	0.00083
618	chr3	134774380	134774829	1.97082	0.00083
619	chr3	180522312	180522661	1.97082	0.00083
620	chr3	38152856	38153105	1.97082	0.00499
621	chr3	197353403	197353652	1.97082	0.00499
622	chr5	35975788	35976147	1.96853	0.0011
623	chr5	36278251	36279104	1.96853	0.0011
624	chr5	36642255	36642613	1.96853	0.0011
625	chr5	40712988	40713349	1.96853	0.0011
626	chr5	69175025	69175374	1.96853	0.0011
627	chr5	98131816	98132265	1.96853	0.0011
628	chr5	72449657	72450506	1.96853	0.00191
629	chr6	26210622	26212375	1.96607	0
630	chr6	26133828	26134384	1.96607	0.0018
631	chr6	26129008	26129273	1.96607	0.00624
632	chr10	5126467	5126920	1.96452	0.0007
633	chr10	35501929	35502285	1.96452	0.0007
634	chr7	133794940	133795489	1.96134	0
635	chr7	12689805	12690159	1.96134	0.00064
636	chr7	106595420	106595969	1.96134	0.00064
637	chr7	45928992	45929649	1.96134	0.00351
638	chr8	80844523	80844972	1.955	0.00083
639	chr8	81560112	81560461	1.955	0.00083
640	chr8	57283368	57283625	1.955	0.00499
641	chr1	8366872	8367221	1.94753	0.00083
642	chr1	68720275	68720630	1.94753	0.00083
643	chr1	93584565	93584914	1.94753	0.00083
644	chr1	100503650	100503999	1.94753	0.00083
645	chr1	104094566	104095224	1.94753	0.00083
646	chr1	109419809	109420158	1.94753	0.00083
647	chr1	120705656	120706205	1.94753	0.00083
648	chr1	145609179	145609528	1.94753	0.00083
649	chr1	154944835	154945284	1.94753	0.00083
650	chr1	169978067	169978821	1.94753	0.00083
651	chr1	181707475	181707924	1.94753	0.00083
652	chr1	203560628	203560977	1.94753	0.00083
653	chr1	203866653	203867002	1.94753	0.00083
654	chr1	229623195	229623544	1.94753	0.00083
655	chr1	233558976	233559625	1.94753	0.00083
656	chr1	241483586	241484235	1.94753	0.00083
657	chr1	109034868	109036024	1.94753	0.0011
658	chr1	170767812	170768261	1.94753	0.0011
659	chr1	143642639	143642890	1.94753	0.00499
660	chr6	26703058	26704814	1.94744	0
661	chr6	28356944	28357293	1.94744	0.00083
662	chr6	30823209	30823663	1.94744	0.00083
663	chr6	31890498	31890851	1.94744	0.00083
664	chr6	45454703	45455059	1.94744	0.00083
665	chr6	76261115	76261464	1.94744	0.00083
666	chr6	79845507	79845867	1.94744	0.00083
667	chr6	131990566	131990915	1.94744	0.00083
668	chr6	28217200	28217949	1.94744	0.0011
669	chr6	26128498	26129253	1.94744	0.00499
670	chr9	139788580	139789029	1.93043	0
671	chr9	118490231	118490686	1.93043	0.0007
672	chr4	145282791	145284340	1.92922	0
673	chr4	12940935	12941384	1.92922	0.00083
674	chr4	48606312	48606661	1.92922	0.00083
675	chr4	75207754	75208208	1.92922	0.00083
676	chr4	89113545	89114304	1.92922	0.00083
677	chr4	113370829	113371283	1.92922	0.00083
678	chr4	145162640	145162989	1.92922	0.00083
679	chr4	177429319	177429677	1.92922	0.00083
680	chr4	124537105	124537854	1.92922	0.0011
681	chr4	145787722	145788971	1.92922	0.0011
682	chr2	11591192	11591648	1.92615	0.00083
683	chr2	26420999	26422148	1.92615	0.00083
684	chr2	234623884	234624536	1.92615	0.00083
685	chr2	143348764	143349313	1.92615	0.0011
686	chr2	164300009	164300858	1.92615	0.0011
687	chr2	45691157	45691407	1.92615	0.00499
688	chr2	203811524	203811773	1.92615	0.00499
689	chr3	63779025	63779377	1.91608	0.0011
690	chr3	69184177	69184532	1.91608	0.0011
691	chr3	131311932	131312281	1.91608	0.0011
692	chr3	131947882	131948531	1.91608	0.0011
693	chr3	132581807	132582256	1.91608	0.0011
694	chr3	154361718	154362267	1.91608	0.0011
695	chr3	173245296	173245655	1.91608	0.0011
696	chr3	184851233	184851582	1.91608	0.0011
697	chr3	137954550	137955309	1.91608	0.00191
698	chr3	87359686	87359938	1.91608	0.00536
699	chr5	36337709	36338368	1.91229	0.00155
700	chr5	52439134	52439589	1.91229	0.00155
701	chr5	40793540	40793898	1.91229	0.0018
702	chr5	41107112	41107770	1.91229	0.0018
703	chr5	70704567	70705523	1.91229	0.0018
704	chr5	89804681	89805132	1.91229	0.0018
705	chr5	140050306	140051055	1.91229	0.0018
706	chr5	145295548	145296497	1.91229	0.0018
707	chr5	177990086	177990437	1.91229	0.0018
708	chr10	168942	169900	1.91142	0.00083
709	chr10	32676669	32677818	1.91142	0.00083
710	chr10	31313611	31315170	1.91142	0.0011
711	chr10	29965357	29965615	1.91142	0.00499
712	chr7	20226190	20226539	1.90972	0.0007
713	chr7	27132614	27132963	1.90972	0.0007
714	chr7	91995724	91996173	1.90972	0.0007
715	chr7	150385550	150385899	1.90972	0.0007
716	chr7	143563401	143563756	1.90972	0.0049
717	chr6	26366648	26367026	1.90824	0.00302
718	chr8	38081222	38081571	1.9007	0.0011
719	chr8	94821524	94821873	1.9007	0.0011
720	chr8	102288576	102289029	1.9007	0.0011
721	chr8	30517192	30517441	1.9007	0.00536
722	chr8	101386614	101386870	1.9007	0.00536
723	chr1	62927907	62928664	1.89343	0
724	chr1	148175517	148176266	1.89343	0
725	chr1	17504	17864	1.89343	0.0011
726	chr1	10457914	10458363	1.89343	0.0011
727	chr1	15725495	15725944	1.89343	0.0011
728	chr1	16048253	16048602	1.89343	0.0011
729	chr1	43765833	43766182	1.89343	0.0011
730	chr1	50947078	50947527	1.89343	0.0011
731	chr1	84645121	84645872	1.89343	0.0011
732	chr1	89363617	89364166	1.89343	0.0011
733	chr1	113060286	113060635	1.89343	0.0011
734	chr1	117948926	117949286	1.89343	0.0011
735	chr1	142537139	142537496	1.89343	0.0011
736	chr1	144218988	144219346	1.89343	0.0011
737	chr1	144226439	144226788	1.89343	0.0011
738	chr1	229181655	229182108	1.89343	0.0011
739	chr1	12833650	12833903	1.89343	0.00536
740	chr1	43888615	43888964	1.89343	0.00536
741	chr6	3963158	3963507	1.89334	0.0011
742	chr6	26153117	26153573	1.89334	0.0011
743	chr6	26645878	26646327	1.89334	0.0011
744	chr6	32270843	32271195	1.89334	0.0011
745	chr6	56615667	56616030	1.89334	0.0011
746	chr6	87918975	87919655	1.89334	0.0011
747	chr6	32919644	32920393	1.89334	0.00191
748	chr6	31939510	31939759	1.89334	0.00536
749	chr6	41996560	41996809	1.89334	0.00536
750	chr6	155676559	155676812	1.89334	0.00536
751	chr9	17732	18084	1.87826	0.00083
752	chr9	3888645	3888994	1.87826	0.00083
753	chr9	14170247	14170596	1.87826	0.00083
754	chr9	35860148	35860497	1.87826	0.00083
755	chr9	94127161	94127510	1.87826	0.00083
756	chr9	117955292	117955741	1.87826	0.00083
757	chr9	133543020	133544069	1.87826	0.0011
758	chr4	17420634	17421383	1.87564	0.0011
759	chr4	77125240	77125589	1.87564	0.0011
760	chr4	78296501	78297350	1.87564	0.0011
761	chr4	109761570	109761930	1.87564	0.0011
762	chr4	76866952	76868211	1.87564	0.00191
763	chr4	166468467	166468916	1.87564	0.00191
764	chr4	37505157	37505406	1.87564	0.00536
765	chr2	3361252	3361601	1.87264	0.0011
766	chr2	26321997	26322454	1.87264	0.0011
767	chr2	38956706	38957055	1.87264	0.0011
768	chr2	47257001	47257350	1.87264	0.0011
769	chr2	95514782	95515233	1.87264	0.0011
770	chr2	170148795	170149144	1.87264	0.0011
771	chr2	233925491	233925940	1.87264	0.0011
772	chr2	201830823	201831772	1.87264	0.00191
773	chr2	667508	667857	1.87264	0.00536
774	chr2	26862942	26863191	1.87264	0.00536
775	chr3	145049529	145050784	1.86133	0
776	chr3	109791450	109792710	1.86133	0.00155
777	chr3	124402636	124403185	1.86133	0.00155
778	chr3	18457658	18458212	1.86133	0.0018
779	chr3	53053427	53053783	1.86133	0.0018
780	chr3	87409377	87409836	1.86133	0.0018
781	chr3	127359266	127359615	1.86133	0.0018
782	chr3	151744863	151745520	1.86133	0.0018
783	chr3	153499000	153499349	1.86133	0.0018
784	chr3	32701161	32701515	1.86133	0.00624
785	chr10	17309575	17309933	1.85833	0.0011
786	chr10	43385663	43386020	1.85833	0.0011
787	chr7	142694984	142695333	1.85811	0.00083
788	chr7	116753315	116753864	1.85811	0.0011
789	chr7	134227146	134227396	1.85811	0.00499
790	chr5	60276918	60277867	1.85604	0
791	chr5	70050111	70050561	1.85604	0.00139
792	chr5	69622726	69623186	1.85604	0.00302
793	chr5	77625622	77625971	1.85604	0.00302
794	chr5	95006413	95006971	1.85604	0.00302
795	chr5	115206617	115206977	1.85604	0.00302
796	chr5	122875082	122875531	1.85604	0.00302
797	chr5	137072474	137072923	1.85604	0.00302
798	chr5	156625068	156625417	1.85604	0.00302
799	chr5	78843623	78843880	1.85604	0.00791
800	chr6	27911958	27912406	1.85042	0.00403
801	chr8	28403703	28404459	1.84639	0
802	chr8	68136456	68137505	1.84639	0
803	chr8	17149450	17149907	1.84639	0.0018
804	chr8	32621882	32622342	1.84639	0.0018
805	chr8	42247354	42247803	1.84639	0.0018
806	chr8	57284168	57284517	1.84639	0.0018
807	chr8	87423406	87423755	1.84639	0.0018
808	chr8	110413789	110414149	1.84639	0.0018
809	chr8	97575757	97576006	1.84639	0.00624
810	chr1	142532999	142534255	1.83933	0
811	chr1	178189446	178189997	1.83933	0.00155
812	chr1	8863029	8863478	1.83933	0.0018
813	chr1	17444879	17445328	1.83933	0.0018
814	chr1	39098477	39098826	1.83933	0.0018
815	chr1	54128491	54128840	1.83933	0.0018
816	chr1	59023007	59023356	1.83933	0.0018
817	chr1	100488311	100488767	1.83933	0.0018
818	chr1	111308297	111308647	1.83933	0.0018
819	chr1	111484776	111485131	1.83933	0.0018
820	chr1	113300889	113301238	1.83933	0.0018
821	chr1	144003389	144005246	1.83933	0.0018
822	chr1	146065437	146066386	1.83933	0.0018
823	chr1	146843740	146844803	1.83933	0.0018
824	chr1	147006027	147006888	1.83933	0.0018
825	chr1	148051885	148052434	1.83933	0.0018
826	chr1	203357321	203357670	1.83933	0.0018
827	chr1	208470417	208470766	1.83933	0.0018
828	chr1	76170785	76171051	1.83933	0.00624
829	chr6	126175356	126175906	1.83925	0.00155
830	chr6	6267731	6268382	1.83925	0.0018
831	chr6	10854820	10855369	1.83925	0.0018
832	chr6	12397858	12398307	1.83925	0.0018
833	chr6	26382032	26382788	1.83925	0.0018
834	chr6	32047230	32047679	1.83925	0.0018
835	chr6	35541855	35542204	1.83925	0.0018
836	chr6	109091893	109092242	1.83925	0.0018
837	chr6	110606336	110606785	1.83925	0.0018
838	chr6	114283948	114284297	1.83925	0.0018
839	chr6	116527292	116527648	1.83925	0.0018
840	chr6	116707978	116708433	1.83925	0.0018
841	chr6	119511486	119511835	1.83925	0.0018
842	chr6	123013775	123015024	1.83925	0.0018
843	chr6	126142999	126143348	1.83925	0.0018
844	chr6	139135149	139135498	1.83925	0.0018
845	chr6	169846197	169846556	1.83925	0.0018
846	chr6	32913244	32913493	1.83925	0.00624
847	chr6	38718431	38718680	1.83925	0.00624
848	chr9	98221740	98222896	1.82608	0
849	chr9	16720363	16720712	1.82608	0.0011
850	chr9	68943349	68944503	1.82608	0.0011
851	chr9	83491480	83491929	1.82608	0.0011
852	chr9	106408279	106408729	1.82608	0.0011
853	chr9	122694690	122695639	1.82608	0.0011
854	chr9	70060164	70060920	1.82608	0.00191
855	chr9	85139246	85139595	1.82608	0.00536
856	chr4	186552933	186553691	1.82205	0.00155
857	chr4	4593948	4594297	1.82205	0.0018
858	chr4	52599953	52600313	1.82205	0.0018
859	chr4	99799083	99799432	1.82205	0.0018
860	chr4	124061178	124061541	1.82205	0.0018
861	chr2	110010557	110011206	1.81914	0.00155
862	chr2	143349664	143351021	1.81914	0.00155
863	chr2	242592414	242593166	1.81914	0.00155
864	chr2	8738571	8738920	1.81914	0.0018
865	chr2	54605112	54605461	1.81914	0.0018
866	chr2	101371345	101371802	1.81914	0.0018
867	chr2	157894081	157894430	1.81914	0.0018
868	chr2	160014306	160014656	1.81914	0.0018
869	chr2	160278258	160278907	1.81914	0.0018
870	chr2	208839535	208839892	1.81914	0.0018
871	chr2	219802885	219803234	1.81914	0.0018
872	chr2	242145887	242146348	1.81914	0.0018
873	chr2	113016983	113017241	1.81914	0.00624
874	chr3	72975639	72976098	1.80659	0.00302
875	chr3	89235963	89236312	1.80659	0.00302
876	chr3	89239163	89239512	1.80659	0.00302
877	chr3	114946397	114946946	1.80659	0.00302
878	chr3	129124745	129125106	1.80659	0.00302
879	chr3	157755779	157756228	1.80659	0.00302
880	chr3	187564921	187565270	1.80659	0.00302
881	chr3	130450742	130450991	1.80659	0.00791
882	chr7	30031465	30032023	1.8065	0.0011
883	chr7	30510789	30511138	1.8065	0.0011
884	chr7	76876211	76876763	1.8065	0.0011
885	chr7	93370255	93370706	1.8065	0.0011
886	chr7	107009460	107009918	1.8065	0.0011
887	chr7	132417104	132417453	1.8065	0.0011
888	chr7	155447986	155448335	1.8065	0.0011
889	chr7	99769878	99770131	1.8065	0.00536
890	chr10	23423541	23424000	1.80523	0.0018
891	chr5	112876508	112877457	1.7998	0
892	chr5	153398751	153399804	1.7998	0
893	chr5	22175318	22175667	1.7998	0.00403
894	chr5	64529698	64530259	1.7998	0.00403
895	chr5	69590020	69590473	1.7998	0.00403
896	chr5	70590328	70591384	1.7998	0.00403
897	chr5	81302929	81303378	1.7998	0.00403
898	chr5	102483766	102484215	1.7998	0.00403
899	chr5	132389486	132390035	1.7998	0.00403
900	chr5	140007267	140007616	1.7998	0.00403
901	chr5	157195974	157196328	1.7998	0.00403
902	chr5	43550142	43550491	1.7998	0.01102
903	chr5	89808882	89809231	1.7998	0.01102
904	chr5	122786187	122786436	1.7998	0.01102
905	chr6	27207772	27208321	1.79259	0.00496
906	chr8	96351066	96351915	1.79209	0.00139
907	chr8	6250144	6250501	1.79209	0.00302
908	chr8	66708936	66709285	1.79209	0.00302
909	chr8	66866241	66866600	1.79209	0.00302
910	chr8	82354725	82355074	1.79209	0.00302
911	chr8	134656045	134656494	1.79209	0.00302
912	chr8	105428844	105429193	1.79209	0.00791
913	chr1	55818897	55819449	1.78523	0
914	chr1	93853813	93854862	1.78523	0
915	chr1	92536609	92537058	1.78523	0.00139
916	chr1	15606409	15606958	1.78523	0.00302
917	chr1	16790630	16791079	1.78523	0.00302
918	chr1	22852626	22852977	1.78523	0.00302
919	chr1	45013233	45013582	1.78523	0.00302
920	chr1	84403258	84403612	1.78523	0.00302
921	chr1	85817640	85818089	1.78523	0.00302
922	chr1	109892955	109893512	1.78523	0.00302
923	chr1	114323260	114323609	1.78523	0.00302
924	chr1	120641504	120641857	1.78523	0.00302
925	chr1	143807684	143808033	1.78523	0.00302
926	chr1	149300261	149300814	1.78523	0.00302
927	chr1	151847790	151848139	1.78523	0.00302
928	chr1	166237224	166237874	1.78523	0.00302
929	chr1	204305975	204306427	1.78523	0.00302
930	chr1	17825388	17825637	1.78523	0.00791
931	chr1	48711719	48712076	1.78523	0.00791
932	chr1	78216591	78216845	1.78523	0.00791
933	chr1	146059211	146059460	1.78523	0.00791
934	chr1	204301765	204302114	1.78523	0.00791
935	chr1	221166605	221166858	1.78523	0.00791
936	chr1	243201406	243201763	1.78523	0.00791
937	chr6	44388291	44388740	1.78515	0.00139
938	chr6	8011546	8011901	1.78515	0.00302
939	chr6	17499514	17500063	1.78515	0.00302
940	chr6	26748076	26748927	1.78515	0.00302
941	chr6	27000421	27000879	1.78515	0.00302
942	chr6	27222039	27222388	1.78515	0.00302
943	chr6	33466803	33467152	1.78515	0.00302
944	chr6	42434608	42434857	1.78515	0.00791
945	chr6	110843596	110843846	1.78515	0.00791
946	chr9	70045728	70046089	1.77391	0.0018
947	chr9	114521056	114521505	1.77391	0.0018
948	chr9	115381060	115381409	1.77391	0.0018
949	chr4	17422534	17422895	1.76846	0.00302
950	chr4	85831429	85831786	1.76846	0.00302
951	chr4	85891673	85892031	1.76846	0.00302
952	chr4	130231555	130232112	1.76846	0.00302
953	chr4	145048917	145049266	1.76846	0.00302
954	chr4	148087280	148087629	1.76846	0.00302
955	chr2	39518473	39519026	1.76563	0.00139
956	chr2	54635934	54636483	1.76563	0.00302
957	chr2	102292593	102292942	1.76563	0.00302
958	chr2	180579840	180580197	1.76563	0.00302
959	chr2	200033396	200033756	1.76563	0.00302
960	chr2	220071856	220072311	1.76563	0.00302
961	chr2	234621084	234621544	1.76563	0.00302
962	chr2	113909890	113910146	1.76563	0.00791
963	chr7	7725413	7726562	1.75488	0.00155
964	chr7	50792497	50793346	1.75488	0.00155
965	chr7	120376853	120377811	1.75488	0.00155
966	chr7	30033865	30034314	1.75488	0.0018
967	chr7	99052006	99052455	1.75488	0.0018
968	chr7	115948574	115948923	1.75488	0.0018
969	chr7	100752600	100752949	1.75488	0.00624
970	chr7	107088715	107088964	1.75488	0.00624
971	chr7	158189474	158189723	1.75488	0.00624
972	chr3	101602731	101603287	1.75184	0.0026
973	chr3	139387663	139389212	1.75184	0.0026
974	chr3	14195940	14196499	1.75184	0.00403
975	chr3	25443341	25443800	1.75184	0.00403
976	chr3	36394290	36394747	1.75184	0.00403
977	chr3	46423527	46423976	1.75184	0.00403
978	chr3	52801353	52801702	1.75184	0.00403
979	chr3	58456131	58456591	1.75184	0.00403
980	chr3	132704699	132705148	1.75184	0.00403
981	chr3	159310080	159310529	1.75184	0.00403
982	chr3	172070610	172071059	1.75184	0.00403
983	chr3	191842765	191843114	1.75184	0.00403
984	chr3	48578355	48578604	1.75184	0.01102
985	chr5	34081224	34082473	1.74356	0.00277
986	chr5	5472406	5472764	1.74356	0.00496
987	chr5	41907122	41907776	1.74356	0.00496
988	chr5	55329290	55329639	1.74356	0.00496
989	chr5	65258443	65258792	1.74356	0.00496
990	chr5	69010283	69011339	1.74356	0.00496
991	chr5	71437390	71437841	1.74356	0.00496
992	chr5	90613265	90613920	1.74356	0.00496
993	chr5	95323681	95324430	1.74356	0.00496
994	chr5	127448981	127449440	1.74356	0.00496
995	chr5	132101667	132102116	1.74356	0.00496
996	chr5	141011384	141011733	1.74356	0.00496
997	chr5	141980741	141981090	1.74356	0.00496
998	chr8	27529672	27530621	1.73778	0
999	chr8	174696	175345	1.73778	0.0026
1000	chr8	4841886	4842235	1.73778	0.00403
1001	chr8	13466022	13466379	1.73778	0.00403
1002	chr8	42129349	42129698	1.73778	0.00403
1003	chr8	55688279	55688640	1.73778	0.00403
1004	chr8	94782770	94783229	1.73778	0.00403
1005	chr8	103340741	103341097	1.73778	0.00403
1006	chr8	104379175	104379727	1.73778	0.00403
1007	chr8	114517768	114518828	1.73778	0.00403
1008	chr8	146247529	146247878	1.73778	0.00403
1009	chr8	6782393	6782645	1.73778	0.01102
1010	chr8	109162593	109162849	1.73778	0.01102
1011	chr1	57203726	57204783	1.73114	0
1012	chr1	63760255	63761804	1.73114	0
1013	chr1	158015782	158016931	1.73114	0
1014	chr1	111792588	111793046	1.73114	0.0026
1015	chr1	614147	614803	1.73114	0.00403
1016	chr1	40746425	40746886	1.73114	0.00403
1017	chr1	45083255	45083615	1.73114	0.00403
1018	chr1	45926291	45926640	1.73114	0.00403
1019	chr1	84635802	84636253	1.73114	0.00403
1020	chr1	87564138	87564493	1.73114	0.00403
1021	chr1	104039234	104039996	1.73114	0.00403
1022	chr1	112962872	112963221	1.73114	0.00403
1023	chr1	191043191	191043647	1.73114	0.00403
1024	chr1	243203206	243203561	1.73114	0.00403
1025	chr1	168130257	168130506	1.73114	0.01102
1026	chr1	210853886	210854135	1.73114	0.01102
1027	chr6	31814005	31814354	1.73106	0.00403
1028	chr6	31978428	31978777	1.73106	0.00403
1029	chr6	32021351	32021800	1.73106	0.00403
1030	chr6	37582901	37583254	1.73106	0.00403
1031	chr6	111408883	111409333	1.73106	0.00403
1032	chr6	122833065	122833521	1.73106	0.00403
1033	chr6	132933153	132933503	1.73106	0.00403
1034	chr6	139349445	139349807	1.73106	0.00403
1035	chr6	41363266	41363623	1.73106	0.01102
1036	chr6	108689365	108689616	1.73106	0.01102
1037	chr6	151367247	151367496	1.73106	0.01102
1038	chr9	32515572	32516321	1.72174	0
1039	chr9	34513877	34516226	1.72174	0
1040	chr9	5438358	5438707	1.72174	0.00302
1041	chr9	41943734	41944283	1.72174	0.00302
1042	chr9	42009815	42010372	1.72174	0.00302
1043	chr9	44342668	44343226	1.72174	0.00302
1044	chr9	68554000	68554456	1.72174	0.00302
1045	chr9	107097821	107098379	1.72174	0.00302
1046	chr9	109076963	109077316	1.72174	0.00302
1047	chr9	139632264	139632613	1.72174	0.00302
1048	chr5	140546007	140546558	1.71575	0.0018
1049	chr4	140440864	140441913	1.71487	0
1050	chr4	13238877	13239226	1.71487	0.00403
1051	chr4	104010460	104010911	1.71487	0.00403
1052	chr4	146318896	146319250	1.71487	0.00403
1053	chr4	155470090	155470447	1.71487	0.00403
1054	chr4	184420386	184420646	1.71487	0.01102
1055	chr2	63668825	63669674	1.71213	0
1056	chr2	46622084	46622433	1.71213	0.00403
1057	chr2	68443519	68443868	1.71213	0.00403
1058	chr2	86644279	86644628	1.71213	0.00403
1059	chr2	113118597	113119246	1.71213	0.00403
1060	chr2	170074358	170075007	1.71213	0.00403
1061	chr2	96667893	96668142	1.71213	0.01102
1062	chr2	132098663	132099423	1.71213	0.01102
1063	chr7	1162816	1163265	1.70327	0.00139
1064	chr7	115636923	115637379	1.70327	0.00139
1065	chr7	12216650	12217099	1.70327	0.00302
1066	chr7	18501899	18502256	1.70327	0.00302
1067	chr7	22734666	22735120	1.70327	0.00302
1068	chr7	29647794	29648243	1.70327	0.00302
1069	chr7	44497121	44497683	1.70327	0.00302
1070	chr7	50408324	50408773	1.70327	0.00302
1071	chr7	94901473	94901824	1.70327	0.00302
1072	chr7	138468163	138468512	1.70327	0.00302
1073	chr7	139121915	139122364	1.70327	0.00302
1074	chr7	44894051	44894300	1.70327	0.00791
1075	chr7	138693597	138693855	1.70327	0.00791
1076	chr10	3819490	3819846	1.69904	0.00403
1077	chr3	12328110	12328770	1.6971	0
1078	chr3	139375759	139376308	1.6971	0.00277
1079	chr3	173911950	173912706	1.6971	0.00277
1080	chr3	4993307	4993756	1.6971	0.00496
1081	chr3	9810226	9810576	1.6971	0.00496
1082	chr3	10300807	10301156	1.6971	0.00496
1083	chr3	12856799	12857248	1.6971	0.00496
1084	chr3	35693419	35693778	1.6971	0.00496
1085	chr3	42106549	42106898	1.6971	0.00496
1086	chr3	52693341	52693715	1.6971	0.00496
1087	chr3	89236863	89237322	1.6971	0.00496
1088	chr3	132226812	132227870	1.6971	0.00496
1089	chr3	135132772	135133637	1.6971	0.00496
1090	chr3	139962652	139963009	1.6971	0.00496
1091	chr3	150533359	150533718	1.6971	0.00496
1092	chr3	150952797	150953546	1.6971	0.00496
1093	chr3	158637016	158637365	1.6971	0.00496
1094	chr3	158700637	158701093	1.6971	0.00496
1095	chr3	176056804	176057156	1.6971	0.00496
1096	chr3	191711380	191711735	1.6971	0.00496
1097	chr3	197552492	197552842	1.6971	0.00496
1098	chr3	87123497	87123753	1.6971	0.01378
1099	chr3	126795671	126795933	1.6971	0.01378
1100	chr3	147360882	147361131	1.6971	0.01378
1101	chr3	194790906	194791265	1.6971	0.01378
1102	chr5	55326673	55327334	1.68731	0
1103	chr5	52319613	52320271	1.68731	0.0039
1104	chr5	156935945	156936394	1.68731	0.0039
1105	chr5	7921525	7921874	1.68731	0.0076
1106	chr5	36910341	36911290	1.68731	0.0076
1107	chr5	58368797	58369551	1.68731	0.0076
1108	chr5	69886356	69886809	1.68731	0.0076
1109	chr5	73974723	73975076	1.68731	0.0076
1110	chr5	98158720	98159172	1.68731	0.0076
1111	chr5	134763217	134763973	1.68731	0.0076
1112	chr5	148420478	148420927	1.68731	0.0076
1113	chr5	173251313	173252262	1.68731	0.0076
1114	chr5	175720601	175721050	1.68731	0.0076
1115	chr5	177987986	177988338	1.68731	0.0076
1116	chr5	179935870	179936229	1.68731	0.0076
1117	chr5	35128667	35128916	1.68731	0.01882
1118	chr5	70356229	70356578	1.68731	0.01882
1119	chr5	171644382	171644641	1.68731	0.01882
1120	chr8	124153500	124154049	1.68348	0.00277
1121	chr8	68103390	68103747	1.68348	0.00496
1122	chr8	70910612	70910961	1.68348	0.00496
1123	chr8	71741553	71742109	1.68348	0.00496
1124	chr8	118601710	118602059	1.68348	0.00496
1125	chr8	131379415	131379867	1.68348	0.00496
1126	chr8	142206701	142207050	1.68348	0.00496
1127	chr8	120936539	120936791	1.68348	0.01378
1128	chr1	109962759	109963308	1.67704	0.00277
1129	chr1	148532292	148533141	1.67704	0.00277
1130	chr1	154256978	154257527	1.67704	0.00277
1131	chr1	246524953	246525402	1.67704	0.00277
1132	chr1	17402316	17402865	1.67704	0.00496
1133	chr1	32177890	32178639	1.67704	0.00496
1134	chr1	40928052	40928410	1.67704	0.00496
1135	chr1	43055862	43056311	1.67704	0.00496
1136	chr1	59533840	59534689	1.67704	0.00496
1137	chr1	74972935	74973289	1.67704	0.00496
1138	chr1	75962171	75962524	1.67704	0.00496
1139	chr1	84646021	84646378	1.67704	0.00496
1140	chr1	92312857	92313416	1.67704	0.00496
1141	chr1	93585965	93586320	1.67704	0.00496
1142	chr1	109889455	109889804	1.67704	0.00496
1143	chr1	110974869	110975218	1.67704	0.00496
1144	chr1	115015628	115015977	1.67704	0.00496
1145	chr1	146712892	146713341	1.67704	0.00496
1146	chr1	148069182	148069665	1.67704	0.00496
1147	chr1	151046781	151047234	1.67704	0.00496
1148	chr1	154430222	154430571	1.67704	0.00496
1149	chr1	161555048	161555398	1.67704	0.00496
1150	chr1	166414911	166415260	1.67704	0.00496
1151	chr1	179224386	179224942	1.67704	0.00496
1152	chr1	195437324	195437884	1.67704	0.00496
1153	chr1	199973318	199974367	1.67704	0.00496
1154	chr1	202097462	202097911	1.67704	0.00496
1155	chr1	204581322	204581680	1.67704	0.00496
1156	chr1	224253896	224254345	1.67704	0.00496
1157	chr1	245309537	245309894	1.67704	0.00496
1158	chr1	15559279	15559528	1.67704	0.01378
1159	chr1	32528618	32528867	1.67704	0.01378
1160	chr1	40613222	40613578	1.67704	0.01378
1161	chr1	53458127	53458382	1.67704	0.01378
1162	chr1	78856640	78856889	1.67704	0.01378
1163	chr1	147667034	147667287	1.67704	0.01378
1164	chr1	220832328	220832786	1.67704	0.01378
1165	chr6	83129257	83130106	1.67696	0
1166	chr6	18233280	18234143	1.67696	0.00496
1167	chr6	31938410	31938859	1.67696	0.00496
1168	chr6	32205918	32206267	1.67696	0.00496
1169	chr6	37335025	37335377	1.67696	0.00496
1170	chr6	96129533	96129992	1.67696	0.00496
1171	chr6	117096195	117096544	1.67696	0.00496
1172	chr6	135861281	135862030	1.67696	0.00496
1173	chr6	139495433	139495782	1.67696	0.00496
1174	chr6	26382033	26382692	1.67694	0.00445
1175	chr6	27970855	27971424	1.67694	0.00445
1176	chr9	74953500	74955061	1.66956	0
1177	chr9	115076483	115077636	1.66956	0
1178	chr9	46524157	46524614	1.66956	0.00403
1179	chr9	46526657	46527306	1.66956	0.00403
1180	chr9	70046628	70046977	1.66956	0.00403
1181	chr9	80101279	80101628	1.66956	0.00403
1182	chr9	114179871	114180328	1.66956	0.00403
1183	chr9	130124135	130124684	1.66956	0.00403
1184	chr9	131138323	131138672	1.66956	0.00403
1185	chr4	100069600	100070964	1.66128	0
1186	chr4	153493278	153494034	1.66128	0
1187	chr4	164472859	164473608	1.66128	0
1188	chr4	100229026	100229575	1.66128	0.00277
1189	chr4	914761	915110	1.66128	0.00496
1190	chr4	24639229	24639580	1.66128	0.00496
1191	chr4	47630896	47631253	1.66128	0.00496
1192	chr4	74343798	74344247	1.66128	0.00496
1193	chr4	111613996	111614345	1.66128	0.00496
1194	chr4	140593710	140594059	1.66128	0.00496
1195	chr4	153523564	153524214	1.66128	0.00496
1196	chr4	177223425	177223874	1.66128	0.00496
1197	chr2	69916594	69917543	1.65863	0
1198	chr2	20115297	20116246	1.65863	0.00277
1199	chr2	24152068	24152617	1.65863	0.00277
1200	chr2	39859131	39859486	1.65863	0.00496
1201	chr2	42442500	42442955	1.65863	0.00496
1202	chr2	56002857	56003206	1.65863	0.00496
1203	chr2	68333901	68334357	1.65863	0.00496
1204	chr2	72230722	72231171	1.65863	0.00496
1205	chr2	86185857	86186206	1.65863	0.00496
1206	chr2	88708424	88708873	1.65863	0.00496
1207	chr2	105319662	105320113	1.65863	0.00496
1208	chr2	109727081	109727541	1.65863	0.00496
1209	chr2	119722210	119722559	1.65863	0.00496
1210	chr2	128138840	128139189	1.65863	0.00496
1211	chr2	172658522	172658871	1.65863	0.00496
1212	chr2	187267133	187267582	1.65863	0.00496
1213	chr2	216946574	216947037	1.65863	0.00496
1214	chr2	217433577	217433926	1.65863	0.00496
1215	chr2	148319552	148319801	1.65863	0.01378
1216	chr2	201853445	201853694	1.65863	0.01378
1217	chr7	83662398	83663156	1.65165	0
1218	chr7	106992167	106992918	1.65165	0.0026
1219	chr7	27105101	27105450	1.65165	0.00403
1220	chr7	44892035	44892395	1.65165	0.00403
1221	chr7	158315830	158316379	1.65165	0.00403
1222	chr7	5698785	5699138	1.65165	0.01102
1223	chr10	11691508	11692061	1.64595	0.00277
1224	chr10	31312811	31313270	1.64595	0.00496
1225	chr10	32706800	32707161	1.64595	0.01378
1226	chr3	14139945	14140394	1.64235	0.0039
1227	chr3	35694019	35695378	1.64235	0.0039
1228	chr3	53901075	53901624	1.64235	0.0039
1229	chr3	30622510	30623059	1.64235	0.0076
1230	chr3	33678126	33678486	1.64235	0.0076
1231	chr3	71674748	71675105	1.64235	0.0076
1232	chr3	129996191	129996740	1.64235	0.0076
1233	chr3	150536978	150537328	1.64235	0.0076
1234	chr3	151964384	151964738	1.64235	0.0076
1235	chr3	154359518	154360267	1.64235	0.0076
1236	chr3	186912284	186912633	1.64235	0.0076
1237	chr3	192482867	192483523	1.64235	0.0076
1238	chr3	196910105	196910456	1.64235	0.0076
1239	chr3	153073145	153073401	1.64235	0.01882
1240	chr5	73215638	73216787	1.63107	0
1241	chr5	119826471	119827621	1.63107	0
1242	chr5	27074758	27075516	1.63107	0.00445
1243	chr5	74843442	74844193	1.63107	0.00445
1244	chr5	112100783	112101732	1.63107	0.00445
1245	chr5	14829691	14830040	1.63107	0.01016
1246	chr5	22888943	22889292	1.63107	0.01016
1247	chr5	40714388	40715248	1.63107	0.01016
1248	chr5	49774211	49774563	1.63107	0.01016
1249	chr5	65256439	65256888	1.63107	0.01016
1250	chr5	82408572	82409021	1.63107	0.01016
1251	chr5	82800038	82800397	1.63107	0.01016
1252	chr5	83717934	83718904	1.63107	0.01016
1253	chr5	96544139	96544688	1.63107	0.01016
1254	chr5	138802288	138802637	1.63107	0.01016
1255	chr5	139717170	139717619	1.63107	0.01016
1256	chr5	140459890	140460339	1.63107	0.01016
1257	chr5	145198010	145198459	1.63107	0.01016
1258	chr5	148705354	148705703	1.63107	0.01016
1259	chr5	149877622	149877971	1.63107	0.01016
1260	chr5	153655079	153655639	1.63107	0.01016
1261	chr5	162818597	162819049	1.63107	0.01016
1262	chr5	172976547	172976906	1.63107	0.01016
1263	chr8	86206115	86206564	1.62917	0.0039
1264	chr8	92151053	92151902	1.62917	0.0039
1265	chr8	109274	109930	1.62917	0.0076
1266	chr8	25097203	25097552	1.62917	0.0076
1267	chr8	82046860	82047416	1.62917	0.0076
1268	chr8	106398022	106398671	1.62917	0.0076
1269	chr8	107807377	107807734	1.62917	0.0076
1270	chr8	116751007	116751461	1.62917	0.0076
1271	chr8	127641098	127641654	1.62917	0.0076
1272	chr8	143760514	143760863	1.62917	0.0076
1273	chr1	85513210	85514159	1.62294	0
1274	chr1	87151834	87152783	1.62294	0
1275	chr1	46485803	46486252	1.62294	0.0039
1276	chr1	104000366	104001130	1.62294	0.0039
1277	chr1	149586177	149586937	1.62294	0.0039
1278	chr1	354828	355778	1.62294	0.0076
1279	chr1	846109	846458	1.62294	0.0076
1280	chr1	6181474	6181823	1.62294	0.0076
1281	chr1	27804953	27805403	1.62294	0.0076
1282	chr1	28031298	28032247	1.62294	0.0076
1283	chr1	32346048	32346397	1.62294	0.0076
1284	chr1	33616231	33616594	1.62294	0.0076
1285	chr1	38048737	38049296	1.62294	0.0076
1286	chr1	56881680	56882138	1.62294	0.0076
1287	chr1	77872928	77873277	1.62294	0.0076
1288	chr1	87153834	87154390	1.62294	0.0076
1289	chr1	95310921	95311370	1.62294	0.0076
1290	chr1	103961521	103962175	1.62294	0.0076
1291	chr1	115085593	115085949	1.62294	0.0076
1292	chr1	144300742	144301218	1.62294	0.0076
1293	chr1	148100688	148101037	1.62294	0.0076
1294	chr1	169720800	169721149	1.62294	0.0076
1295	chr1	182621672	182622021	1.62294	0.0076
1296	chr1	200028383	200028832	1.62294	0.0076
1297	chr1	204794434	204794883	1.62294	0.0076
1298	chr1	206058696	206059045	1.62294	0.0076
1299	chr1	219577211	219577665	1.62294	0.0076
1300	chr1	242279707	242280056	1.62294	0.0076
1301	chr1	51208648	51208900	1.62294	0.01882
1302	chr6	53766577	53767626	1.62287	0
1303	chr6	27970807	27971456	1.62287	0.0039
1304	chr6	13805771	13806131	1.62287	0.0076
1305	chr6	24827483	24827837	1.62287	0.0076
1306	chr6	28665069	28665520	1.62287	0.0076
1307	chr6	30289277	30289626	1.62287	0.0076
1308	chr6	31187786	31188135	1.62287	0.0076
1309	chr6	36950980	36951437	1.62287	0.0076
1310	chr6	57193966	57194315	1.62287	0.0076
1311	chr6	57289283	57289732	1.62287	0.0076
1312	chr6	87919790	87920148	1.62287	0.0076
1313	chr6	89730965	89731314	1.62287	0.0076
1314	chr6	109523253	109523702	1.62287	0.0076
1315	chr6	155449614	155449963	1.62287	0.0076
1316	chr6	169843481	169843830	1.62287	0.0076
1317	chr6	150433845	150434094	1.62287	0.01882
1318	chr6	26145645	26146009	1.61912	0.0126
1319	chr6	26241400	26241924	1.61912	0.0126
1320	chr6	31616575	31617019	1.61912	0.0126
1321	chr9	85622717	85624088	1.61739	0.00277
1322	chr9	35593380	35593831	1.61739	0.00496
1323	chr9	114181471	114181820	1.61739	0.00496
1324	chr9	115022288	115023037	1.61739	0.00496
1325	chr9	42007915	42008366	1.61739	0.01378
1326	chr9	42012621	42012885	1.61739	0.01378
1327	chr9	68711775	68712236	1.61739	0.01378
1328	chr5	140435174	140435518	1.61482	0.00403
1329	chr5	140527025	140527454	1.61482	0.00403
1330	chr5	140594099	140594448	1.61482	0.00403
1331	chr4	75184215	75185466	1.60769	0
1332	chr4	47118417	47118869	1.60769	0.0076
1333	chr4	75183715	75184064	1.60769	0.0076
1334	chr4	84041229	84041580	1.60769	0.0076
1335	chr4	87499690	87500039	1.60769	0.0076
1336	chr4	116254331	116254681	1.60769	0.0076
1337	chr4	140592510	140592872	1.60769	0.0076
1338	chr4	144576886	144577344	1.60769	0.0076
1339	chr4	159811430	159811879	1.60769	0.0076
1340	chr4	186583069	186583418	1.60769	0.0076
1341	chr4	54626492	54626741	1.60769	0.01882
1342	chr2	70329140	70330117	1.60512	0
1343	chr2	108634540	108635689	1.60512	0
1344	chr2	8737471	8738020	1.60512	0.0076
1345	chr2	27486253	27486802	1.60512	0.0076
1346	chr2	65307605	65308254	1.60512	0.0076
1347	chr2	69974818	69975267	1.60512	0.0076
1348	chr2	153152922	153153474	1.60512	0.0076
1349	chr2	157037851	157038604	1.60512	0.0076
1350	chr2	189547643	189548003	1.60512	0.0076
1351	chr2	189752072	189753179	1.60512	0.0076
1352	chr2	197165159	197165608	1.60512	0.0076
1353	chr2	197167259	197167708	1.60512	0.0076
1354	chr2	219751821	219752273	1.60512	0.0076
1355	chr2	235522555	235523008	1.60512	0.0076
1356	chr2	100399753	100400011	1.60512	0.01882
1357	chr2	237941670	237942019	1.60512	0.01882
1358	chr7	156380010	156380959	1.60004	0
1359	chr7	27745221	27745970	1.60004	0.00277
1360	chr7	7647469	7647818	1.60004	0.00496
1361	chr7	13998269	13998718	1.60004	0.00496
1362	chr7	20168660	20169013	1.60004	0.00496
1363	chr7	27122421	27122780	1.60004	0.00496
1364	chr7	42242062	42242411	1.60004	0.00496
1365	chr7	80388350	80388803	1.60004	0.00496
1366	chr7	102775211	102775661	1.60004	0.00496
1367	chr7	137334109	137334958	1.60004	0.00496
1368	chr7	75860225	75860474	1.60004	0.01378
1369	chr7	134844614	134844863	1.60004	0.01378
1370	chr10	13383904	13384353	1.59285	0.0076
1371	chr10	21861999	21862348	1.59285	0.0076
1372	chr3	88269251	88270310	1.58761	0.00139
1373	chr3	25442241	25442898	1.58761	0.00445
1374	chr3	132094412	132094861	1.58761	0.00445
1375	chr3	150578024	150578582	1.58761	0.00445
1376	chr3	158696637	158697393	1.58761	0.00445
1377	chr3	185385482	185386231	1.58761	0.00445
1378	chr3	19961998	19962349	1.58761	0.01016
1379	chr3	25441241	25441693	1.58761	0.01016
1380	chr3	33675726	33676084	1.58761	0.01016
1381	chr3	35657713	35658677	1.58761	0.01016
1382	chr3	42819161	42820010	1.58761	0.01016
1383	chr3	88193695	88194048	1.58761	0.01016
1384	chr3	99727009	99727364	1.58761	0.01016
1385	chr3	129668482	129668831	1.58761	0.01016
1386	chr3	137458381	137458730	1.58761	0.01016
1387	chr3	145051229	145051581	1.58761	0.01016
1388	chr3	153496583	153496935	1.58761	0.01016
1389	chr3	185335311	185335660	1.58761	0.01016
1390	chr3	185373527	185373876	1.58761	0.01016
1391	chr3	188945919	188946268	1.58761	0.01016
1392	chr3	33735132	33735384	1.58761	0.02178
1393	chr3	113841915	113842165	1.58761	0.02178
1394	chr3	126233651	126233900	1.58761	0.02178
1395	chr3	161603217	161603471	1.58761	0.02178
1396	chr3	197292588	197292837	1.58761	0.02178
1397	chr8	95988749	95989206	1.57618	0.00139
1398	chr8	56848654	56849917	1.57486	0.00139
1399	chr8	126078036	126079185	1.57486	0.00139
1400	chr8	49995759	49996211	1.57486	0.01016
1401	chr8	74371121	74371579	1.57486	0.01016
1402	chr8	95556611	95556960	1.57486	0.01016
1403	chr8	95627472	95627935	1.57486	0.01016
1404	chr8	97415544	97416003	1.57486	0.01016
1405	chr8	99552381	99552730	1.57486	0.01016
1406	chr8	121894513	121894871	1.57486	0.01016
1407	chr8	125532043	125532592	1.57486	0.01016
1408	chr8	95801726	95801979	1.57486	0.02178
1409	chr8	122723706	122724655	1.57486	0.02178
1410	chr5	44843083	44844732	1.57482	0
1411	chr5	109216185	109216934	1.57482	0.00574
1412	chr5	134395468	134396222	1.57482	0.00574
1413	chr5	38880370	38880719	1.57482	0.0126
1414	chr5	69592520	69593069	1.57482	0.0126
1415	chr5	69888856	69889405	1.57482	0.0126
1416	chr5	94916520	94916869	1.57482	0.0126
1417	chr5	96020032	96020394	1.57482	0.0126
1418	chr5	96295869	96296318	1.57482	0.0126
1419	chr5	115202917	115203772	1.57482	0.0126
1420	chr5	136865388	136865837	1.57482	0.0126
1421	chr5	140509622	140510171	1.57482	0.0126
1422	chr5	158521368	158521727	1.57482	0.0126
1423	chr5	180724200	180725150	1.57482	0.0126
1424	chr5	33477255	33477504	1.57482	0.02747
1425	chr5	66336154	66336403	1.57482	0.02747
1426	chr5	78943554	78943803	1.57482	0.02747
1427	chr5	172343669	172343918	1.57482	0.02747
1428	chr1	43767233	43768682	1.56884	0
1429	chr1	31938991	31939640	1.56884	0.00139
1430	chr1	109456255	109456904	1.56884	0.00139
1431	chr1	33318600	33319149	1.56884	0.00445
1432	chr1	67921170	67921930	1.56884	0.00445
1433	chr1	154475828	154476677	1.56884	0.00445
1434	chr1	12001798	12002147	1.56884	0.01016
1435	chr1	20000275	20000624	1.56884	0.01016
1436	chr1	23761189	23761538	1.56884	0.01016
1437	chr1	26309112	26309561	1.56884	0.01016
1438	chr1	31310758	31311107	1.56884	0.01016
1439	chr1	40277501	40277862	1.56884	0.01016
1440	chr1	65502917	65503266	1.56884	0.01016
1441	chr1	85946172	85946521	1.56884	0.01016
1442	chr1	93920114	93920570	1.56884	0.01016
1443	chr1	110080892	110081241	1.56884	0.01016
1444	chr1	142538339	142538799	1.56884	0.01016
1445	chr1	146400979	146401437	1.56884	0.01016
1446	chr1	148020411	148020760	1.56884	0.01016
1447	chr1	149850589	149851038	1.56884	0.01016
1448	chr1	151869796	151870147	1.56884	0.01016
1449	chr1	159395377	159395826	1.56884	0.01016
1450	chr1	165930249	165930598	1.56884	0.01016
1451	chr1	168768193	168768550	1.56884	0.01016
1452	chr1	202033595	202034053	1.56884	0.01016
1453	chr1	24612789	24613045	1.56884	0.02178
1454	chr1	63604385	63604634	1.56884	0.02178
1455	chr1	70591580	70591829	1.56884	0.02178
1456	chr1	91736614	91737363	1.56884	0.02178
1457	chr1	114925907	114926156	1.56884	0.02178
1458	chr1	149958730	149959090	1.56884	0.02178
1459	chr6	136613069	136614626	1.56877	0.00139
1460	chr6	90083318	90083974	1.56877	0.00445
1461	chr6	106639987	106640740	1.56877	0.00445
1462	chr6	118973864	118974524	1.56877	0.00445
1463	chr6	10805273	10805722	1.56877	0.01016
1464	chr6	13438543	13438892	1.56877	0.01016
1465	chr6	17387252	17387608	1.56877	0.01016
1466	chr6	28422737	28423188	1.56877	0.01016
1467	chr6	33348676	33349225	1.56877	0.01016
1468	chr6	86408075	86408424	1.56877	0.01016
1469	chr6	125563463	125563813	1.56877	0.01016
1470	chr6	130072465	130073014	1.56877	0.01016
1471	chr6	150079419	150079976	1.56877	0.01016
1472	chr9	169668	170030	1.56521	0.0076
1473	chr9	35069009	35069358	1.56521	0.0076
1474	chr9	68495046	68495505	1.56521	0.0076
1475	chr9	68553000	68553356	1.56521	0.0076
1476	chr9	70158134	70158491	1.56521	0.0076
1477	chr9	70160134	70161083	1.56521	0.0076
1478	chr9	132579050	132579499	1.56521	0.0076
1479	chr9	69718444	69718801	1.56521	0.01882
1480	chr9	85071272	85072231	1.56521	0.01882
1481	chr5	140509627	140509981	1.56436	0.00496
1482	chr4	20310186	20310743	1.5541	0.01016
1483	chr4	103968578	103968927	1.5541	0.01016
1484	chr4	160409151	160409407	1.5541	0.02178
1485	chr2	55313227	55313984	1.55162	0.00139
1486	chr2	66515835	66516895	1.55162	0.00139
1487	chr2	95618792	95619250	1.55162	0.00445
1488	chr2	156899894	156900653	1.55162	0.00445
1489	chr2	24015025	24015481	1.55162	0.01016
1490	chr2	55315227	55315876	1.55162	0.01016
1491	chr2	71210251	71210800	1.55162	0.01016
1492	chr2	74611516	74612065	1.55162	0.01016
1493	chr2	190335784	190336233	1.55162	0.01016
1494	chr2	197498874	197499223	1.55162	0.01016
1495	chr2	220086035	220086384	1.55162	0.01016
1496	chr2	170043448	170043698	1.55162	0.02178
1497	chr2	207338723	207338972	1.55162	0.02178
1498	chr2	228756636	228756885	1.55162	0.02178
1499	chr7	143134615	143135574	1.54842	0
1500	chr7	76097250	76097899	1.54842	0.0039
1501	chr7	91602486	91603235	1.54842	0.0039
1502	chr7	14848163	14848513	1.54842	0.0076
1503	chr7	20333749	20334206	1.54842	0.0076
1504	chr7	80385850	80386199	1.54842	0.0076
1505	chr7	89870297	89870847	1.54842	0.0076
1506	chr7	91347178	91347636	1.54842	0.0076
1507	chr7	98843027	98843478	1.54842	0.0076
1508	chr7	113841687	113842144	1.54842	0.0076
1509	chr7	124354587	124355137	1.54842	0.0076
1510	chr7	128482653	128483702	1.54842	0.0076
1511	chr10	27569268	27569717	1.53976	0.00445
1512	chr10	25346492	25346841	1.53976	0.01016
1513	chr10	29005558	29005907	1.53976	0.01016
1514	chr10	23767506	23767755	1.53976	0.02178
1515	chr10	42954339	42954593	1.53976	0.02178
1516	chr3	106566502	106567451	1.53286	0.00359
1517	chr3	150673623	150674472	1.53286	0.00359
1518	chr3	170348637	170350213	1.53286	0.00359
1519	chr3	41214921	41215270	1.53286	0.0126
1520	chr3	44909156	44909905	1.53286	0.0126
1521	chr3	50626853	50627302	1.53286	0.0126
1522	chr3	51974142	51974491	1.53286	0.0126
1523	chr3	71195732	71196081	1.53286	0.0126
1524	chr3	88122689	88123140	1.53286	0.0126
1525	chr3	133860635	133861384	1.53286	0.0126
1526	chr3	137353548	137353898	1.53286	0.0126
1527	chr3	150338763	150339921	1.53286	0.0126
1528	chr3	162308470	162309123	1.53286	0.0126
1529	chr3	185007822	185008171	1.53286	0.0126
1530	chr3	190351063	190351412	1.53286	0.0126
1531	chr3	199170767	199171123	1.53286	0.0126
1532	chr3	18439894	18440150	1.53286	0.02747
1533	chr8	82805642	82807094	1.52056	0.00359
1534	chr8	54926520	54927276	1.52056	0.00574
1535	chr8	133844541	133845396	1.52056	0.00574
1536	chr8	25258832	25259181	1.52056	0.0126
1537	chr8	30360285	30360734	1.52056	0.0126
1538	chr8	38972261	38972610	1.52056	0.0126
1539	chr8	67740306	67741255	1.52056	0.0126
1540	chr8	124932607	124933056	1.52056	0.0126
1541	chr8	125619530	125620285	1.52056	0.0126
1542	chr8	135796340	135796798	1.52056	0.0126
1543	chr5	132229340	132230489	1.51858	0
1544	chr5	147268508	147269757	1.51858	0.00405
1545	chr5	138803388	138804137	1.51858	0.00819
1546	chr5	157102433	157102894	1.51858	0.00819
1547	chr5	69012783	69013332	1.51858	0.01616
1548	chr5	72916587	72917036	1.51858	0.01616
1549	chr5	75048661	75049010	1.51858	0.01616
1550	chr5	96061160	96061509	1.51858	0.01616
1551	chr5	132237112	132237461	1.51858	0.01616
1552	chr5	132239810	132240865	1.51858	0.01616
1553	chr5	133477800	133478149	1.51858	0.01616
1554	chr5	137541916	137542665	1.51858	0.01616
1555	chr5	140494507	140495163	1.51858	0.01616
1556	chr5	141009984	141010333	1.51858	0.01616
1557	chr5	141675982	141676431	1.51858	0.01616
1558	chr5	148185623	148185972	1.51858	0.01616
1559	chr5	167939516	167939872	1.51858	0.01616
1560	chr5	180566390	180566739	1.51858	0.01616
1561	chr5	6683152	6683406	1.51858	0.03495
1562	chr5	140679733	140679985	1.51858	0.03495
1563	chr5	176786793	176787042	1.51858	0.03495
1564	chr1	32157031	32157780	1.51475	0.00574
1565	chr1	32437620	32438469	1.51475	0.00574
1566	chr1	46579727	46580176	1.51475	0.00574
1567	chr1	47551832	47552581	1.51475	0.00574
1568	chr1	54292147	54292696	1.51475	0.00574
1569	chr1	144768329	144769278	1.51475	0.00574
1570	chr1	161027115	161027564	1.51475	0.00574
1571	chr1	181705575	181706432	1.51475	0.00574
1572	chr1	208067655	208068204	1.51475	0.00574
1573	chr1	213243664	213244220	1.51475	0.00574
1574	chr1	19512206	19512655	1.51475	0.0126
1575	chr1	25997253	25997605	1.51475	0.0126
1576	chr1	26367796	26368245	1.51475	0.0126
1577	chr1	29435887	29436236	1.51475	0.0126
1578	chr1	45045679	45046128	1.51475	0.0126
1579	chr1	45923591	45924140	1.51475	0.0126
1580	chr1	46908765	46909114	1.51475	0.0126
1581	chr1	52938942	52939394	1.51475	0.0126
1582	chr1	61318667	61319120	1.51475	0.0126
1583	chr1	70648842	70649491	1.51475	0.0126
1584	chr1	85517110	85517559	1.51475	0.0126
1585	chr1	89870218	89870567	1.51475	0.0126
1586	chr1	90230167	90230616	1.51475	0.0126
1587	chr1	94471578	94472227	1.51475	0.0126
1588	chr1	113053587	113053936	1.51475	0.0126
1589	chr1	113301789	113302139	1.51475	0.0126
1590	chr1	116762378	116762727	1.51475	0.0126
1591	chr1	150002792	150003449	1.51475	0.0126
1592	chr1	152796969	152797318	1.51475	0.0126
1593	chr1	167341170	167341519	1.51475	0.0126
1594	chr1	172075480	172075970	1.51475	0.0126
1595	chr1	179323760	179324209	1.51475	0.0126
1596	chr1	191356183	191356634	1.51475	0.0126
1597	chr1	223664426	223665282	1.51475	0.0126
1598	chr1	224802123	224802479	1.51475	0.0126
1599	chr1	227638114	227638763	1.51475	0.0126
1600	chr1	239871239	239871588	1.51475	0.0126
1601	chr1	241369838	241370494	1.51475	0.0126
1602	chr1	1194391	1194640	1.51475	0.02747
1603	chr1	10191917	10192174	1.51475	0.02747
1604	chr1	147002417	147002681	1.51475	0.02747
1605	chr1	152556815	152557067	1.51475	0.02747
1606	chr6	32252249	32253498	1.51467	0
1607	chr6	3271905	3272554	1.51467	0.00574
1608	chr6	3965958	3966707	1.51467	0.00574
1609	chr6	26510670	26511124	1.51467	0.0126
1610	chr6	52968270	52968719	1.51467	0.0126
1611	chr6	58395305	58395654	1.51467	0.0126
1612	chr6	88469032	88469588	1.51467	0.0126
1613	chr6	97452918	97453367	1.51467	0.0126
1614	chr6	116680978	116681427	1.51467	0.0126
1615	chr6	146388611	146389073	1.51467	0.0126
1616	chr6	150229415	150229767	1.51467	0.0126
1617	chr6	150258538	150258903	1.51467	0.0126
1618	chr6	169941496	169941945	1.51467	0.0126
1619	chr6	31189986	31190435	1.51467	0.02747
1620	chr6	83013417	83013666	1.51467	0.02747
1621	chr6	86445799	86446257	1.51467	0.02747
1622	chr9	66293640	66295397	1.51304	0
1623	chr9	21324445	21325097	1.51304	0.00445
1624	chr9	33282009	33282458	1.51304	0.00445
1625	chr9	112059443	112059892	1.51304	0.00445
1626	chr9	26945211	26945771	1.51304	0.01016
1627	chr9	35029325	35029774	1.51304	0.01016
1628	chr9	44184685	44185234	1.51304	0.01016
1629	chr9	46684567	46685125	1.51304	0.01016
1630	chr9	70044728	70045089	1.51304	0.01016
1631	chr9	103189958	103190411	1.51304	0.01016
1632	chr9	126063537	126063888	1.51304	0.01016
1633	chr9	130882526	130882975	1.51304	0.01016
1634	chr9	131855310	131855659	1.51304	0.01016
1635	chr9	132555497	132555849	1.51304	0.01016
1636	chr9	138423999	138424348	1.51304	0.01016
1637	chr9	46682667	46683119	1.51304	0.02178
1638	chr9	126575452	126575701	1.51304	0.02178
1639	chr9	126579862	126580111	1.51304	0.02178
1640	chr4	74825038	74825898	1.50051	0.00574
1641	chr4	138672117	138673066	1.50051	0.00574
1642	chr4	1870350	1870999	1.50051	0.0126
1643	chr4	6767632	6768082	1.50051	0.0126
1644	chr4	79021975	79022732	1.50051	0.0126
1645	chr4	80965948	80966297	1.50051	0.0126
1646	chr4	84250470	84250919	1.50051	0.0126
1647	chr4	89146922	89147375	1.50051	0.0126
1648	chr4	120352741	120353390	1.50051	0.0126
1649	chr4	159863448	159863797	1.50051	0.0126
1650	chr4	170168418	170168978	1.50051	0.0126
1651	chr4	170914973	170915522	1.50051	0.0126
1652	chr4	175440930	175441579	1.50051	0.0126
1653	chr4	184851774	184852130	1.50051	0.0126
1654	chr4	2798649	2798898	1.50051	0.02747
1655	chr4	48075116	48075375	1.50051	0.02747
1656	chr2	36434700	36435552	1.49811	0.00359
1657	chr2	9479543	9480092	1.49811	0.00574
1658	chr2	37165664	37166218	1.49811	0.00574
1659	chr2	114059094	114059851	1.49811	0.00574
1660	chr2	132889816	132890565	1.49811	0.00574
1661	chr2	219142348	219142897	1.49811	0.00574
1662	chr2	220170358	220170907	1.49811	0.00574
1663	chr2	25955410	25955764	1.49811	0.0126
1664	chr2	27291529	27293078	1.49811	0.0126
1665	chr2	46776102	46776551	1.49811	0.0126
1666	chr2	47879842	47880191	1.49811	0.0126
1667	chr2	69093192	69093641	1.49811	0.0126
1668	chr2	70165602	70165951	1.49811	0.0126
1669	chr2	74460917	74461266	1.49811	0.0126
1670	chr2	95516582	95516942	1.49811	0.0126
1671	chr2	95620492	95620952	1.49811	0.0126
1672	chr2	156997541	156997992	1.49811	0.0126
1673	chr2	158403786	158404435	1.49811	0.0126
1674	chr2	159532591	159533040	1.49811	0.0126
1675	chr2	162809474	162809824	1.49811	0.0126
1676	chr2	175170078	175170727	1.49811	0.0126
1677	chr2	183651231	183652183	1.49811	0.0126
1678	chr2	224526977	224527826	1.49811	0.0126
1679	chr2	228386101	228386454	1.49811	0.0126
1680	chr2	238391415	238391872	1.49811	0.0126
1681	chr2	10007172	10007421	1.49811	0.02747
1682	chr2	176574487	176574736	1.49811	0.02747
1683	chr2	202838559	202838808	1.49811	0.02747
1684	chr2	237944410	237944659	1.49811	0.02747
1685	chr7	56098768	56099717	1.49681	0.00139
1686	chr7	1827797	1828146	1.49681	0.01016
1687	chr7	27174106	27174555	1.49681	0.01016
1688	chr7	39571933	39572282	1.49681	0.01016
1689	chr7	73944435	73944885	1.49681	0.01016
1690	chr7	92162847	92163199	1.49681	0.01016
1691	chr7	102109209	102109558	1.49681	0.01016
1692	chr7	98761945	98762194	1.49681	0.02178
1693	chr7	104957867	104958116	1.49681	0.02178
1694	chr10	14090388	14091240	1.48666	0
1695	chr10	28863105	28863873	1.48666	0.00574
1696	chr10	17538310	17538671	1.48666	0.0126
1697	chr10	27023200	27023957	1.48666	0.0126
1698	chr8	95905494	95905937	1.48065	0.00496
1699	chr3	58036222	58036973	1.47812	0.00405
1700	chr3	199161046	199161902	1.47812	0.00405
1701	chr3	158025991	158026640	1.47812	0.00819
1702	chr3	172481804	172482753	1.47812	0.00819
1703	chr3	185761080	185762029	1.47812	0.00819
1704	chr3	8983085	8983534	1.47812	0.01616
1705	chr3	9763904	9764353	1.47812	0.01616
1706	chr3	15617658	15618025	1.47812	0.01616
1707	chr3	25806099	25806548	1.47812	0.01616
1708	chr3	27232949	27233305	1.47812	0.01616
1709	chr3	40404595	40404954	1.47812	0.01616
1710	chr3	40493640	40493989	1.47812	0.01616
1711	chr3	46905990	46906339	1.47812	0.01616
1712	chr3	52234603	52234952	1.47812	0.01616
1713	chr3	58457545	58458004	1.47812	0.01616
1714	chr3	71718293	71718943	1.47812	0.01616
1715	chr3	113495014	113495363	1.47812	0.01616
1716	chr3	122747969	122748426	1.47812	0.01616
1717	chr3	126327293	126327942	1.47812	0.01616
1718	chr3	138157196	138157654	1.47812	0.01616
1719	chr3	139796119	139796475	1.47812	0.01616
1720	chr3	149927503	149928062	1.47812	0.01616
1721	chr3	158704337	158704894	1.47812	0.01616
1722	chr3	173952041	173952503	1.47812	0.01616
1723	chr3	188006771	188007120	1.47812	0.01616
1724	chr3	191322677	191323033	1.47812	0.01616
1725	chr3	196754212	196754670	1.47812	0.01616
1726	chr3	9415272	9416329	1.47812	0.03495
1727	chr3	15082048	15082302	1.47812	0.03495
1728	chr3	44778988	44779242	1.47812	0.03495
1729	chr3	48636756	48637005	1.47812	0.03495
1730	chr8	94835705	94836354	1.46625	0.00819
1731	chr8	109524029	109525078	1.46625	0.00819
1732	chr8	117952912	117953471	1.46625	0.00819
1733	chr8	23137118	23137467	1.46625	0.01616
1734	chr8	27530672	27531021	1.46625	0.01616
1735	chr8	28803243	28803592	1.46625	0.01616
1736	chr8	52936001	52936354	1.46625	0.01616
1737	chr8	67849515	67849864	1.46625	0.01616
1738	chr8	68822782	68823639	1.46625	0.01616
1739	chr8	91869753	91870402	1.46625	0.01616
1740	chr8	99551581	99551930	1.46625	0.01616
1741	chr8	109166193	109166750	1.46625	0.01616
1742	chr8	110411188	110411543	1.46625	0.01616
1743	chr8	119706051	119706407	1.46625	0.01616
1744	chr8	120034912	120035861	1.46625	0.01616
1745	chr8	7667157	7667406	1.46625	0.03495
1746	chr5	102482466	102483415	1.46234	0.01178
1747	chr5	135513980	135515237	1.46234	0.01178
1748	chr5	139708608	139709057	1.46234	0.01178
1749	chr5	140546283	140546739	1.46234	0.01178
1750	chr5	946711	947160	1.46234	0.02065
1751	chr5	39459938	39460287	1.46234	0.02065
1752	chr5	76824323	76824672	1.46234	0.02065
1753	chr5	112658879	112659237	1.46234	0.02065
1754	chr5	140996088	140996437	1.46234	0.02065
1755	chr5	149318838	149320090	1.46234	0.02065
1756	chr5	39111998	39112247	1.46234	0.03975
1757	chr5	75046061	75046310	1.46234	0.03975
1758	chr9	2828568	2829217	1.46087	0.0126
1759	chr9	5499123	5499872	1.46087	0.0126
1760	chr9	43622480	43623039	1.46087	0.0126
1761	chr9	69883369	69884032	1.46087	0.0126
1762	chr9	85136346	85136904	1.46087	0.0126
1763	chr9	85762002	85762359	1.46087	0.0126
1764	chr9	94679661	94680110	1.46087	0.0126
1765	chr9	109084164	109084616	1.46087	0.0126
1766	chr9	137917114	137917563	1.46087	0.0126
1767	chr9	4656127	4656376	1.46087	0.02747
1768	chr9	34372837	34373086	1.46087	0.02747
1769	chr9	44340768	44341220	1.46087	0.02747
1770	chr1	46372425	46373574	1.46065	0
1771	chr1	154572226	154573277	1.46065	0.00405
1772	chr1	31541528	31542177	1.46065	0.00819
1773	chr1	45445265	45445914	1.46065	0.00819
1774	chr1	115060155	115060904	1.46065	0.00819
1775	chr1	157234895	157235459	1.46065	0.00819
1776	chr1	10016067	10016825	1.46065	0.01616
1777	chr1	20488716	20489065	1.46065	0.01616
1778	chr1	21650070	21650627	1.46065	0.01616
1779	chr1	29085089	29085538	1.46065	0.01616
1780	chr1	36691389	36691751	1.46065	0.01616
1781	chr1	65656905	65657464	1.46065	0.01616
1782	chr1	76024473	76025026	1.46065	0.01616
1783	chr1	87568581	87568930	1.46065	0.01616
1784	chr1	96957353	96957905	1.46065	0.01616
1785	chr1	100589641	100590090	1.46065	0.01616
1786	chr1	113017438	113017887	1.46065	0.01616
1787	chr1	118273869	118274218	1.46065	0.01616
1788	chr1	145179867	145180816	1.46065	0.01616
1789	chr1	146424211	146424667	1.46065	0.01616
1790	chr1	151866396	151867045	1.46065	0.01616
1791	chr1	154096232	154096681	1.46065	0.01616
1792	chr1	168310999	168311556	1.46065	0.01616
1793	chr1	211031316	211031765	1.46065	0.01616
1794	chr1	219980175	219980524	1.46065	0.01616
1795	chr1	17202029	17202278	1.46065	0.03495
1796	chr1	21250132	21250488	1.46065	0.03495
1797	chr1	120621512	120621861	1.46065	0.03495
1798	chr6	46400914	46402063	1.46058	0
1799	chr6	26331304	26332254	1.46058	0.00405
1800	chr6	10542410	10542959	1.46058	0.00819
1801	chr6	37575001	37575650	1.46058	0.00819
1802	chr6	73385854	73386403	1.46058	0.00819
1803	chr6	13679694	13680147	1.46058	0.01616
1804	chr6	33043314	33043767	1.46058	0.01616
1805	chr6	42125228	42125577	1.46058	0.01616
1806	chr6	84625535	84625984	1.46058	0.01616
1807	chr6	87920690	87921343	1.46058	0.01616
1808	chr6	116998575	116999024	1.46058	0.01616
1809	chr6	130223866	130224325	1.46058	0.01616
1810	chr6	150109477	150109834	1.46058	0.01616
1811	chr6	169861159	169861615	1.46058	0.01616
1812	chr6	108501866	108502115	1.46058	0.03495
1813	chr4	159313280	159315029	1.44692	0
1814	chr4	6762932	6763482	1.44692	0.00819
1815	chr4	38344415	38345364	1.44692	0.00819
1816	chr4	155700995	155701744	1.44692	0.00819
1817	chr4	163304718	163305769	1.44692	0.00819
1818	chr4	17225270	17225719	1.44692	0.01616
1819	chr4	56508193	56508642	1.44692	0.01616
1820	chr4	80080087	80080445	1.44692	0.01616
1821	chr4	84595295	84595744	1.44692	0.01616
1822	chr4	95591259	95591609	1.44692	0.01616
1823	chr4	105631466	105631815	1.44692	0.01616
1824	chr4	111053098	111053447	1.44692	0.01616
1825	chr4	130235456	130237505	1.44692	0.01616
1826	chr4	146621400	146622049	1.44692	0.01616
1827	chr4	191097867	191098216	1.44692	0.01616
1828	chr4	111776850	111777199	1.44692	0.03495
1829	chr4	129968863	129969112	1.44692	0.03495
1830	chr4	152900846	152901595	1.44692	0.03495
1831	chr6	26130449	26131216	1.44564	0.00648
1832	chr6	27967492	27967796	1.44564	0.04682
1833	chr7	104695929	104697382	1.4452	0.00359
1834	chr7	17303270	17304519	1.4452	0.0126
1835	chr7	20653690	20654048	1.4452	0.0126
1836	chr7	36992840	36993389	1.4452	0.0126
1837	chr7	43588447	43588796	1.4452	0.0126
1838	chr7	72379800	72380149	1.4452	0.0126
1839	chr7	72911139	72911488	1.4452	0.0126
1840	chr7	75239105	75239454	1.4452	0.0126
1841	chr7	99485452	99485801	1.4452	0.0126
1842	chr7	116097994	116098553	1.4452	0.0126
1843	chr7	143580011	143580660	1.4452	0.0126
1844	chr7	107085615	107085968	1.4452	0.02747
1845	chr7	116100094	116100343	1.4452	0.02747
1846	chr7	133797440	133797893	1.4452	0.02747
1847	chr7	148359127	148359476	1.4452	0.02747
1848	chr2	37398322	37399479	1.44461	0.00405
1849	chr2	210745051	210745900	1.44461	0.00819
1850	chr2	38832105	38832454	1.44461	0.01616
1851	chr2	39853116	39853666	1.44461	0.01616
1852	chr2	44076649	44076998	1.44461	0.01616
1853	chr2	54195728	54196177	1.44461	0.01616
1854	chr2	61286420	61287081	1.44461	0.01616
1855	chr2	63920901	63921250	1.44461	0.01616
1856	chr2	68442719	68443069	1.44461	0.01616
1857	chr2	73194325	73195078	1.44461	0.01616
1858	chr2	73860660	73861120	1.44461	0.01616
1859	chr2	74394908	74395257	1.44461	0.01616
1860	chr2	74537467	74537916	1.44461	0.01616
1861	chr2	100985383	100985838	1.44461	0.01616
1862	chr2	105020567	105020916	1.44461	0.01616
1863	chr2	114099374	114099723	1.44461	0.01616
1864	chr2	176669875	176670226	1.44461	0.01616
1865	chr2	187055829	187056778	1.44461	0.01616
1866	chr2	202193603	202193952	1.44461	0.01616
1867	chr2	216010894	216011450	1.44461	0.01616
1868	chr2	218842656	218843105	1.44461	0.01616
1869	chr2	219568817	219569166	1.44461	0.01616
1870	chr2	203205755	203206004	1.44461	0.03495
1871	chr3	171663335	171663994	1.42337	0.01178
1872	chr3	187310010	187310559	1.42337	0.01178
1873	chr3	15816309	15816658	1.42337	0.02065
1874	chr3	29296267	29296616	1.42337	0.02065
1875	chr3	33815160	33815609	1.42337	0.02065
1876	chr3	39121594	39121943	1.42337	0.02065
1877	chr3	48676212	48676561	1.42337	0.02065
1878	chr3	52322859	52323208	1.42337	0.02065
1879	chr3	112740145	112740494	1.42337	0.02065
1880	chr3	120669990	120670439	1.42337	0.02065
1881	chr3	120879169	120879519	1.42337	0.02065
1882	chr3	161767281	161767842	1.42337	0.02065
1883	chr3	180651225	180651574	1.42337	0.02065
1884	chr3	194619016	194619365	1.42337	0.02065
1885	chr3	195887310	195887859	1.42337	0.02065
1886	chr3	123585912	123586161	1.42337	0.03975
1887	chr5	140447628	140448206	1.41297	0.00574
1888	chr8	64114290	64115149	1.41195	0.00554
1889	chr8	119193882	119194941	1.41195	0.00554
1890	chr8	19584324	19584873	1.41195	0.01178
1891	chr8	27525168	27525917	1.41195	0.01178
1892	chr8	117954222	117954878	1.41195	0.01178
1893	chr8	22607349	22607804	1.41195	0.02065
1894	chr8	25370827	25371176	1.41195	0.02065
1895	chr8	30520492	30520841	1.41195	0.02065
1896	chr8	62764990	62765448	1.41195	0.02065
1897	chr8	74367090	74368239	1.41195	0.02065
1898	chr8	90836373	90836730	1.41195	0.02065
1899	chr8	94798586	94798935	1.41195	0.02065
1900	chr9	87547259	87548315	1.40869	0
1901	chr9	19369166	19370415	1.40869	0.00405
1902	chr9	14390239	14390988	1.40869	0.00819
1903	chr9	39280345	39281102	1.40869	0.00819
1904	chr9	42010715	42011271	1.40869	0.00819
1905	chr9	20613500	20613849	1.40869	0.01616
1906	chr9	33253999	33254348	1.40869	0.01616
1907	chr9	35086175	35086524	1.40869	0.01616
1908	chr9	39277445	39277901	1.40869	0.01616
1909	chr9	41942734	41943283	1.40869	0.01616
1910	chr9	42355998	42356548	1.40869	0.01616
1911	chr9	44183685	44184044	1.40869	0.01616
1912	chr9	44343568	44344017	1.40869	0.01616
1913	chr9	45333726	45334079	1.40869	0.01616
1914	chr9	69731577	69731926	1.40869	0.01616
1915	chr9	69882169	69882522	1.40869	0.01616
1916	chr9	98251457	98251806	1.40869	0.01616
1917	chr9	99498764	99499113	1.40869	0.01616
1918	chr9	114519556	114520005	1.40869	0.01616
1919	chr9	116943353	116943802	1.40869	0.01616
1920	chr9	129198087	129198836	1.40869	0.01616
1921	chr9	129254204	129254653	1.40869	0.01616
1922	chr9	129605410	129605759	1.40869	0.01616
1923	chr9	5178674	5178923	1.40869	0.03495
1924	chr9	5501123	5501472	1.40869	0.03495
1925	chr9	35894288	35894537	1.40869	0.03495
1926	chr9	42658116	42658471	1.40869	0.03495
1927	chr1	46040574	46041534	1.40655	0
1928	chr1	65099780	65100429	1.40655	0
1929	chr1	31944593	31945142	1.40655	0.01178
1930	chr1	36558420	36558969	1.40655	0.01178
1931	chr1	54646045	54646817	1.40655	0.01178
1932	chr1	101265457	101266206	1.40655	0.01178
1933	chr1	111572104	111572853	1.40655	0.01178
1934	chr1	178102684	178103937	1.40655	0.01178
1935	chr1	211096219	211096869	1.40655	0.01178
1936	chr1	612147	612708	1.40655	0.02065
1937	chr1	2130282	2130631	1.40655	0.02065
1938	chr1	6007066	6007415	1.40655	0.02065
1939	chr1	13947593	13948042	1.40655	0.02065
1940	chr1	19412379	19412739	1.40655	0.02065
1941	chr1	23891193	23891542	1.40655	0.02065
1942	chr1	24518507	24518856	1.40655	0.02065
1943	chr1	26196972	26197521	1.40655	0.02065
1944	chr1	32429760	32430109	1.40655	0.02065
1945	chr1	33274577	33274926	1.40655	0.02065
1946	chr1	35808057	35808406	1.40655	0.02065
1947	chr1	37834634	37834994	1.40655	0.02065
1948	chr1	43627042	43627591	1.40655	0.02065
1949	chr1	45249607	45249956	1.40655	0.02065
1950	chr1	46370125	46370574	1.40655	0.02065
1951	chr1	63022399	63022848	1.40655	0.02065
1952	chr1	74434213	74435062	1.40655	0.02065
1953	chr1	74971630	74972179	1.40655	0.02065
1954	chr1	78855640	78856289	1.40655	0.02065
1955	chr1	85816740	85817494	1.40655	0.02065
1956	chr1	93402905	93403354	1.40655	0.02065
1957	chr1	109089937	109090586	1.40655	0.02065
1958	chr1	109421809	109422168	1.40655	0.02065
1959	chr1	111017493	111017842	1.40655	0.02065
1960	chr1	111962427	111962788	1.40655	0.02065
1961	chr1	113299789	113300238	1.40655	0.02065
1962	chr1	153412079	153412428	1.40655	0.02065
1963	chr1	159282091	159282540	1.40655	0.02065
1964	chr1	159333977	159334526	1.40655	0.02065
1965	chr1	159943188	159943537	1.40655	0.02065
1966	chr1	164005153	164005511	1.40655	0.02065
1967	chr1	168125807	168126366	1.40655	0.02065
1968	chr1	169550301	169550663	1.40655	0.02065
1969	chr1	176184752	176185410	1.40655	0.02065
1970	chr1	180628875	180629624	1.40655	0.02065
1971	chr1	200579238	200579592	1.40655	0.02065
1972	chr1	201127911	201128260	1.40655	0.02065
1973	chr1	202728547	202728896	1.40655	0.02065
1974	chr1	211291522	211291876	1.40655	0.02065
1975	chr1	212842554	212842903	1.40655	0.02065
1976	chr1	228917029	228917588	1.40655	0.02065
1977	chr1	239976069	239976427	1.40655	0.02065
1978	chr1	52964299	52964559	1.40655	0.03975
1979	chr1	65499517	65499768	1.40655	0.03975
1980	chr1	70649942	70650194	1.40655	0.03975
1981	chr1	200189246	200189507	1.40655	0.03975
1982	chr6	52219309	52219958	1.40648	0.00554
1983	chr6	27548408	27548857	1.40648	0.01178
1984	chr6	33151037	33151594	1.40648	0.01178
1985	chr6	47120415	47121064	1.40648	0.01178
1986	chr6	53321834	53322583	1.40648	0.01178
1987	chr6	165909313	165910270	1.40648	0.01178
1988	chr6	236507	236856	1.40648	0.02065
1989	chr6	16872262	16872611	1.40648	0.02065
1990	chr6	26307678	26308027	1.40648	0.02065
1991	chr6	27002921	27003570	1.40648	0.02065
1992	chr6	27400859	27401216	1.40648	0.02065
1993	chr6	31010159	31010508	1.40648	0.02065
1994	chr6	39398544	39398897	1.40648	0.02065
1995	chr6	74287533	74287989	1.40648	0.02065
1996	chr6	88357061	88357411	1.40648	0.02065
1997	chr6	89912087	89912436	1.40648	0.02065
1998	chr6	126111516	126111965	1.40648	0.02065
[truncated: 1,029 more rows]

## Sheet: Promoter Array 2 - CUX1 BS
PEAK_ID	CHROMOSOME	PEAK_START	PEAK_END	PEAK_SCORE	PEAK_FDR
0	chr14	19361947	19362103	4.38995	0
1	chr14	67231428	67231677	4.38995	0
2	chr14	18752781	18753130	4.34117	0
3	chr20	5932119	5932375	4.27813	0
4	chr20	45411927	45412277	4.27813	0
5	chr19	3936996	3937252	4.25995	0
6	chr17	16196219	16196568	4.23262	0
7	chr16	78193705	78194054	4.17668	0
8	chr19	19110317	19110766	4.16529	0
9	chr16	24171897	24172346	4.13027	0
10	chr16	27122216	27122565	4.13027	0
11	chr11	18505173	18506025	4.11328	0
12	chr21	33617783	33618150	4.10504	0
13	chr20	19814709	19814958	3.99292	0
14	chr19	54691288	54691737	3.97595	0
15	chr14	66722398	66722654	3.80462	0
16	chr10	63329348	63330997	3.69274	0
17	chr12	6884131	6884480	3.62392	0
18	chr22	14539949	14540298	3.62346	0
19	chr11	58101338	58102287	3.59321	0
20	chr13	37341110	37341359	3.5733	0
21	chr10	124603349	124603613	3.54887	0
22	chr17	6486669	6487026	3.4717	0
23	chr17	35338783	35339744	3.4717	0
24	chr21	28831810	28832163	3.46648	0
25	chr19	11895425	11895774	3.45529	0
26	chr12	51626021	51627270	3.37226	0
27	chr22	31199306	31199655	3.30641	0
28	chr17	4682399	4682748	3.28147	0
29	chr12	48307893	48308252	3.2716	0
30	chr12	52679746	52680205	3.2716	0
31	chr15	63867313	63867467	3.2449	0
32	chr12	90096910	90097359	3.22126	0
33	chr14	99015192	99015548	3.21929	0
34	chr16	23371518	23371967	3.20212	0
35	chr19	53453405	53453765	3.1713	0
36	chr14	64639868	64640225	3.17052	0
37	chr11	73265780	73266130	3.1677	0
38	chr17	36470220	36470677	3.1388	0
39	chr19	42393332	42393581	3.12396	0
40	chr14	101621771	101622227	3.12174	0
41	chrX	134894895	134895144	3.1188	0
42	chr15	94672463	94672820	3.0974	0
43	chr20	25175005	25175361	3.08976	0
44	chr19	46595068	46595420	3.07663	0
45	chr19	50887349	50887698	3.07663	0
46	chr12	92385800	92386149	3.07027	0
47	chr12	95318933	95319283	3.07027	0
48	chrX	48218990	48219339	3.0284	0
49	chrX	134060579	134060928	3.0284	0
50	chr14	20222711	20223060	3.02419	0
51	chr16	15503950	15504199	3.01649	0
52	chr11	58666331	58666680	2.97858	0
53	chr11	62380493	62380844	2.97858	0
54	chr11	123491020	123491369	2.97858	0
55	chr14	23492904	23493360	2.97541	0
56	chr12	36997362	36997614	2.9696	0
57	chr15	97607174	97608036	2.94991	0
58	chr17	7963405	7964254	2.94857	0
59	chr20	60150416	60150765	2.94715	0
60	chr13	35817803	35818152	2.94556	0
61	chr18	45341067	45341516	2.93358	0
62	chr10	95245272	95245621	2.92542	0
63	chr12	92594981	92595330	2.91927	0
64	chr15	30054074	30054523	2.90074	0
65	chr20	35240189	35240346	2.89962	0.01316
66	chrX	54483177	54483526	2.8928	0
67	chr16	65772938	65773296	2.87727	0
68	chr21	28833212	28833372	2.87353	0.01754
69	chr12	731085	731548	2.86894	0
70	chr12	115454834	115455185	2.86894	0
71	chr12	122435101	122435350	2.86894	0
72	chr17	44325246	44325595	2.85345	0
73	chr17	59934325	59934680	2.85345	0
74	chr20	33144698	33145058	2.85208	0
75	chr15	86890949	86891498	2.85158	0
76	chr15	87432327	87432676	2.85158	0
77	chrX	119577833	119578082	2.8476	0
78	chr11	8912148	8912397	2.83675	0
79	chr14	90596947	90597296	2.82908	0
80	chr12	36996762	36997211	2.81861	0
81	chr12	88443918	88444270	2.81861	0
82	chrX	15420630	15420979	2.8024	0
83	chr13	72528142	72528598	2.8007	0
84	chr19	41407987	41408140	2.79264	0.02105
85	chr11	67984083	67984332	2.78947	0
86	chr12	44410762	44411218	2.76828	0
87	chr17	26175167	26175416	2.75834	0
88	chr17	45220769	45221118	2.75834	0
89	chr15	63213277	63213626	2.75325	0
90	chr19	10807121	10807670	2.7453	0
91	chr11	71491193	71491442	2.74219	0
92	chr16	79789642	79789991	2.73804	0
93	chr10	116434354	116435403	2.73359	0
94	chr14	31617935	31618290	2.73152	0
95	chr14	80937404	80938153	2.73152	0
96	chr12	6922770	6923019	2.71794	0
97	chr12	43895569	43896018	2.71794	0
98	chr22	40174473	40174923	2.7176	0
99	chr17	38238348	38238697	2.71078	0
100	chr17	40568236	40568493	2.71078	0.01754
101	chr20	30406713	30407070	2.70948	0
102	chr19	43494924	43495273	2.69797	0
103	chr14	63264659	63265108	2.68275	0
104	chr14	23090642	23090891	2.68275	0.03759
105	chr17	19059864	19060213	2.66322	0
106	chr20	32927401	32927750	2.66194	0
107	chr1_random	872896	873245	2.65575	0.00063
108	chr11	32807378	32807727	2.64763	0
109	chr11	114054171	114054527	2.64763	0
110	chr14	22634255	22634604	2.63397	0
111	chr12	34066882	34067436	2.61728	0
112	chr12	56111413	56111768	2.61728	0
113	chr13	44936680	44937429	2.60755	0
114	chr19	45976217	45976566	2.6033	0
115	chr19	46415568	46415817	2.6033	0
116	chr19	47440366	47440615	2.6033	0
117	chr19	57382345	57382707	2.6033	0
118	chr11	5596649	5597006	2.60035	0
119	chr11	18227494	18227743	2.60035	0
120	chr11	105397904	105398253	2.60035	0
121	chr11	117810560	117811009	2.60035	0
122	chr21	36428451	36428800	2.59986	0
123	chr10	92608401	92609253	2.58971	0
124	chr10	101530160	101530316	2.58971	0.03289
125	chr14	36200055	36200404	2.58519	0
126	chrX	13660100	13660455	2.5764	0
127	chr17	1567379	1567728	2.56811	0
128	chr17	39656446	39656795	2.56811	0
129	chr17	70661183	70661632	2.56811	0
130	chr12	16394517	16395066	2.56695	0
131	chr12	49604635	49604984	2.56695	0
132	chr12	73217246	73217509	2.56695	0.03828
133	chr18	51599300	51599749	2.56106	0
134	chr15	41907505	41907659	2.55659	0.02924
135	chr19	11317441	11318090	2.55597	0
136	chr19	53639573	53640522	2.55597	0
137	chr11	35116192	35117041	2.55307	0
138	chr11	62378693	62379046	2.55307	0
139	chr10	49482794	49483143	2.54176	0
140	chr14	49389639	49390091	2.53641	0
141	chrX	38543350	38543700	2.5312	0
142	chr12	27059755	27060018	2.51661	0
143	chr12	54996080	54996429	2.51661	0
144	chr18	2562978	2563534	2.5145	0
145	chr21	29596730	29597088	2.50864	0
146	chr19	49408740	49409189	2.50864	0
147	chr15	61124388	61125251	2.50742	0
148	chr11	118001222	118001771	2.50579	0
149	chr11	124723719	124724368	2.50579	0
150	chr10	53128995	53129344	2.4938	0
151	chr10	105871821	105872679	2.4938	0
152	chr10	123861543	123861903	2.4938	0
153	chr14	49158038	49158387	2.48764	0
154	chr14	60516935	60517484	2.48764	0
155	chr12	27755495	27755744	2.46628	0
156	chr12	54392987	54393336	2.46628	0
157	chr21	34819206	34819655	2.46303	0
158	chr13	19998893	19999142	2.46268	0
159	chr19	39354395	39354744	2.4613	0
160	chr19	54280008	54280257	2.4613	0
161	chr19	59355608	59355957	2.4613	0
162	chr16	85979706	85980063	2.4596	0
163	chr11	65382524	65382880	2.45851	0
164	chr15	57768928	57769292	2.45826	0
165	chr17_random	269505	269865	2.44473	0.00031
166	chrX	70669057	70669506	2.4408	0
167	chr14	23528061	23528410	2.43886	0
168	chr14	92455844	92456193	2.43886	0
169	chr17	18933811	18935460	2.42544	0
170	chr17	36074640	36075098	2.42544	0
171	chr17	50402532	50402890	2.42544	0
172	chr19	10287625	10288077	2.41397	0
173	chr19	16169054	16169410	2.41397	0
174	chr19	49337024	49337373	2.41397	0
175	chr16	3272411	3272760	2.41319	0
176	chr16	75783636	75784486	2.41319	0
177	chr16	87810718	87811069	2.41319	0
178	chr11	47745393	47745742	2.41123	0
179	chr11	62294650	62294899	2.41123	0
180	chr15	53995871	53998025	2.40909	0
181	chr17	8031317	8031866	2.37788	0
182	chr17	32379587	32380036	2.37788	0
183	chr17	43978943	43979693	2.37788	0
184	chr17	53950661	53951110	2.37788	0
185	chr20	28225839	28226088	2.37674	0
186	chr19	991152	991601	2.36664	0
187	chr12	2939681	2939930	2.36562	0
188	chr12	121576661	121577010	2.36562	0
189	chr12	48003028	48003377	2.36562	0.00029
190	chr12	52121547	52121896	2.36562	0.00029
191	chr12	56373852	56374201	2.36562	0.00029
192	chr11	73176508	73176857	2.36395	0
193	chr15	41572483	41572832	2.35993	0.00031
194	chr10	75007577	75008027	2.34993	0
195	chr17	5431400	5431749	2.33032	0
196	chr17	34609465	34609726	2.33032	0
197	chr20	52525763	52526212	2.3292	0
198	chr18	3583002	3583151	2.32824	0.03947
199	chr21	33838019	33838974	2.32619	0
200	chr16	65141683	65141940	2.32038	0
201	chr16	75782036	75782385	2.32038	0
202	chr19	2928161	2928610	2.31931	0
203	chr19	9281745	9282201	2.31931	0
204	chr19	34788556	34788905	2.31931	0
205	chr19	59075291	59075647	2.31931	0
206	chr11	4614196	4615145	2.31668	0
207	chr11	14498104	14498853	2.31668	0
208	chr11	33702739	33703099	2.31668	0
209	chr11	82459782	82460131	2.31668	0
210	chr12	6830698	6831060	2.31528	0.00026
211	chr12	53005221	53005575	2.31528	0.00026
212	chr15	88024242	88025591	2.31076	0
213	chr15	43480764	43481413	2.31076	0.00029
214	chrX	153464528	153464877	2.3052	0
215	chr10	98579965	98580922	2.30197	0
216	chr10	93546948	93547598	2.30197	0.00031
217	chr14	21389948	21390400	2.29253	0.00029
218	chr14	63079806	63080155	2.29253	0.00029
219	chr17	8066428	8066777	2.28276	0.00031
220	chr17	15543453	15543802	2.28276	0.00031
221	chr16	19443230	19443579	2.27397	0
222	chr16	30529033	30529382	2.27397	0
223	chr16	73589626	73590175	2.27397	0
224	chr19	3652195	3652660	2.27197	0
225	chr19	59107139	59107488	2.27197	0.00031
226	chr11	6212939	6213288	2.2694	0.00031
227	chr11	57093206	57093559	2.2694	0.00031
228	chr11	72987589	72987951	2.2694	0.00031
229	chr12	119571153	119571402	2.26495	0
230	chr12	10463866	10464526	2.26495	0.00024
231	chr12	14929978	14930427	2.26495	0.00024
232	chr12	26981182	26981850	2.26495	0.00024
233	chr15	43666608	43667457	2.2616	0
234	chr10	88842232	88842881	2.25401	0.00029
235	chr17	7964505	7965154	2.23521	0
236	chr17	35851202	35851452	2.23521	0
237	chr17	70383040	70383497	2.23521	0.00029
238	chr20	33199013	33199262	2.23413	0
239	chr20	29654052	29654401	2.23413	0.00029
240	chr20	57948953	57949302	2.23413	0.00029
241	chr19	18196182	18196431	2.22464	0
242	chr19	54254003	54254252	2.22464	0
243	chr19	40830805	40831254	2.22464	0.00029
244	chr11	8666190	8666645	2.22212	0.00029
245	chr11	111461306	111462055	2.22212	0.00029
246	chr13	33288733	33289091	2.22124	0.00026
247	chr13	85271236	85271685	2.22124	0.00026
248	chrX	47325633	47326085	2.2148	0
249	chrX	100549465	100549814	2.2148	0
250	chrX	114700946	114701295	2.2148	0
251	chrX	133993462	133993911	2.2148	0
252	chrX	153502430	153502787	2.2148	0
253	chr12	107774730	107774979	2.21462	0
254	chr12	21546044	21546493	2.21462	0.00022
255	chr12	55896044	55896393	2.21462	0.00022
256	chr15	62782757	62783106	2.21243	0.00024
257	chr10	82000451	82000813	2.20605	0.00026
258	chr10	101362432	101363081	2.20605	0.00026
259	chr14	22127902	22128351	2.19497	0.00024
260	chr18	46809110	46809460	2.18854	0.00029
261	chr18	54488697	54489056	2.18854	0.00029
262	chr17	19006099	19006448	2.18765	0.00026
263	chr17	63421596	63421945	2.18765	0.00026
264	chr17	69938030	69938479	2.18765	0.00026
265	chr20	4669364	4669713	2.1866	0.00026
266	chr19	43570775	43571124	2.17731	0.00026
267	chr19	56561564	56561913	2.17731	0.00026
268	chr11	47501466	47501824	2.17484	0.00026
269	chr11	85017488	85017937	2.17484	0.00026
270	chr11	121492183	121494044	2.17484	0.00026
271	chr13	43353169	43353626	2.17295	0.00024
272	chrX	9391068	9391417	2.1696	0.00031
273	chr12	52964963	52965423	2.16429	0
274	chr12	68040346	68040595	2.16429	0
275	chr12	37586328	37586677	2.16429	0.0002
276	chr12	54011752	54012312	2.16429	0.0002
277	chr12	69839596	69840145	2.16429	0.0002
278	chr12	93376962	93377311	2.16429	0.0002
279	chr10	89609974	89610423	2.15809	0.00024
280	chr7_random	237396	237645	2.14945	0
281	chr14	23835724	23836073	2.1462	0.00022
282	chr17	57359709	57360058	2.14009	0.00024
283	chr20	52122640	52123189	2.13906	0
284	chr20	2681822	2682271	2.13906	0.00024
285	chr20	33006812	33007161	2.13906	0.00024
286	chr19	51273461	51273911	2.12998	0.00024
287	chr11	28087213	28087566	2.12756	0.00024
288	chr11	46898903	46899252	2.12756	0.00024
289	chr13	43911629	43912385	2.12467	0.00022
290	chr13	46023015	46023371	2.12467	0.00022
291	chr12	21545244	21545593	2.11395	0.00018
292	chr12	64564338	64564691	2.11395	0.00018
293	chr12	10657385	10658643	2.11395	0.00092
294	chr14	22139686	22140035	2.09742	0.0002
295	chr14	44673685	44674047	2.09742	0.0002
296	chr18	59593123	59593775	2.09542	0.00024
297	chr17	55138232	55138481	2.09253	0
298	chr17	60617183	60617442	2.09253	0
299	chr17	3741336	3741685	2.09253	0.00022
300	chr17	4559905	4560254	2.09253	0.00022
301	chr17	8070128	8070482	2.09253	0.00022
302	chr20	43477591	43478040	2.09153	0.00022
303	chr16	56613282	56614431	2.08834	0
304	chr16	22430497	22430947	2.08834	0.00024
305	chr22	16062163	16062512	2.08349	0.00026
306	chr19	3651595	3651845	2.08264	0
307	chr19	52326404	52326653	2.08264	0
308	chr11	47475099	47475650	2.08028	0.00022
309	chr11	57264899	57265348	2.08028	0.00022
310	chr11	113668244	113668805	2.08028	0.00022
311	chr11	125276627	125276990	2.08028	0.00022
312	chrX	70419100	70419549	2.0792	0.00026
313	chr15	36332707	36333056	2.06494	0.00018
314	chr15	88578744	88578993	2.06494	0.00092
315	chr12	6450042	6450391	2.06362	0.00033
316	chr10	61338096	61338549	2.06218	0.0002
317	chr10	70418212	70418561	2.06218	0.0002
318	chr10	97108743	97109092	2.06218	0.0002
319	chr18	10514430	10515479	2.04885	0
320	chr14	80936004	80937356	2.04864	0.00018
321	chr17	25828051	25828500	2.04497	0.0002
322	chr17	34872050	34872501	2.04497	0.0002
323	chr20	31452715	31453369	2.04399	0
324	chr20	44423761	44424210	2.04399	0.0002
325	chr16	29426003	29426861	2.04193	0
326	chr16	19203201	19203653	2.04193	0.00022
327	chr16	46958805	46959260	2.04193	0.00022
328	chr19	48816023	48816572	2.03531	0
329	chr19	63530596	63530846	2.03531	0
330	chr19	7800650	7800999	2.03531	0.0002
331	chr19	42355123	42355472	2.03531	0.0002
332	chrX	119579640	119580089	2.034	0.00024
333	chr11	77806864	77808213	2.033	0
334	chr11	85459807	85460156	2.033	0.0002
335	chr13	29026602	29026957	2.02809	0.00018
336	chr13	37820991	37821340	2.02809	0.00018
337	chr13	49555781	49556234	2.02809	0.00018
338	chr13	98758046	98758403	2.02809	0.00018
339	chr13	102251116	102251474	2.02809	0.00018
340	chr10	95642919	95643268	2.01422	0.00018
341	chr10	51401135	51401793	2.01422	0.00092
342	chr12	1983950	1984303	2.01329	0.00031
343	chr12	6547330	6547779	2.01329	0.00031
344	chr12	21174202	21174566	2.01329	0.00031
345	chr12	70950829	70951188	2.01329	0.00031
346	chr12	52101613	52101862	2.01329	0.00314
347	chr12	123020722	123021076	2.01329	0.00314
348	chr21	39098318	39098672	2.00691	0.00022
349	chr14	22519222	22519571	1.99987	0.00033
350	chr14	31612533	31613089	1.99987	0.00033
351	chr14	95789511	95789860	1.99987	0.00033
352	chr14	72595425	72595674	1.99987	0.00173
353	chr17	4748598	4748947	1.99742	0.00018
354	chr17	7399639	7399988	1.99742	0.00018
355	chr17	18936911	18937260	1.99742	0.00018
356	chr17	19005099	19005548	1.99742	0.00018
357	chr17	36529088	36529853	1.99742	0.00018
358	chr17	36588536	36588885	1.99742	0.00018
359	chr17	55060313	55060668	1.99742	0.00018
360	chr17	70913582	70914443	1.99742	0.00018
361	chr17	8132512	8132761	1.99742	0.00092
362	chr20	335893	336342	1.99646	0.00018
363	chr20	3818787	3819249	1.99646	0.00018
364	chr20	25173905	25174254	1.99646	0.00018
365	chr20	20150883	20151132	1.99646	0.00092
366	chr16	8871097	8871346	1.99552	0
367	chr16	74026734	74027183	1.99552	0
368	chr16	20722128	20722485	1.99552	0.0002
369	chr16	69822522	69822871	1.99552	0.0002
370	chr16	79905175	79905524	1.99552	0.0002
371	chr22	17846941	17847290	1.99291	0.00022
372	chr22	38045866	38046215	1.99291	0.00022
373	chrX	153953704	153953957	1.9888	0
374	chrX	46976657	46977206	1.9888	0.00022
375	chrX	71709319	71709670	1.9888	0.00022
376	chrX	102828196	102828645	1.9888	0.00022
377	chr19	51941942	51942291	1.98798	0.00018
378	chr11	64645796	64646145	1.98572	0.00018
379	chr11	66878515	66878864	1.98572	0.00018
380	chr11	119711055	119711511	1.98572	0.00018
381	chr13	100900266	100900923	1.9798	0
382	chr13	36470222	36470773	1.9798	0.00033
383	chr15	39411160	39411609	1.9666	0.00031
384	chr15	54073677	54074036	1.9666	0.00031
385	chr15	64584784	64585133	1.9666	0.00031
386	chr10	124628418	124628867	1.96626	0
387	chr10	92620862	92621212	1.96626	0.00033
388	chr10	127503404	127503753	1.96626	0.00033
389	chr12	16390542	16392696	1.96296	0
390	chr12	97564056	97564915	1.96296	0
391	chr12	50910020	50910378	1.96296	0.00028
392	chr12	54393387	54394050	1.96296	0.00028
393	chr12	68368673	68369030	1.96296	0.00028
394	chr12	124043354	124043706	1.96296	0.00028
395	chr21	31848414	31849063	1.9613	0.0002
396	chr18	3436652	3437009	1.95572	0.00018
397	chr18	42007619	42007968	1.95572	0.00018
398	chr18	43712177	43712628	1.95572	0.00018
399	chr18	54399597	54399956	1.95572	0.00018
400	chr14	74028715	74029071	1.95109	0.00031
401	chr17	17083607	17083956	1.94986	0.00033
402	chr16	21345609	21346371	1.94912	0
403	chr16	18986737	18987087	1.94912	0.00018
404	chr16	30681030	30681379	1.94912	0.00018
405	chr16	55197796	55198245	1.94912	0.00018
406	chr20	32354934	32355184	1.94892	0.00173
407	chr22	14543549	14544005	1.94761	0.0002
408	chr22	35923937	35924586	1.94761	0.0002
409	chrX	71318304	71318653	1.9436	0.0002
410	chr19	10473589	10474138	1.94064	0
411	chr19	9112072	9112521	1.94064	0.00033
412	chr19	50988250	50988599	1.94064	0.00033
413	chr19	54835741	54836190	1.94064	0.00033
414	chr11	6904529	6904878	1.93844	0.00033
415	chr11	44044644	44045099	1.93844	0.00033
416	chr11	65084056	65084405	1.93844	0.00033
417	chr10	90739468	90740317	1.91831	0.00031
418	chr10	94340370	94340819	1.91831	0.00031
419	chr10	119794825	119795277	1.91831	0.00031
420	chr15	82858971	82859520	1.91744	0.00028
421	chr15	86811187	86811636	1.91744	0.00028
422	chr15	89339103	89339352	1.91744	0.00498
423	chr21	29424477	29425431	1.91569	0
424	chr21	29367860	29368209	1.91569	0.00018
425	chr21	34908062	34908511	1.91569	0.00018
426	chr12	3852832	3853394	1.91263	0.00063
427	chr12	51477998	51478357	1.91263	0.00063
428	chr12	105054716	105055265	1.91263	0.00063
429	chr12	69316711	69316961	1.91263	0.00455
430	chr18	46599616	46599965	1.90916	0.00033
431	chr18	54487197	54487659	1.90916	0.00033
432	chr16	79130359	79131614	1.90271	0
433	chr16	28892814	28893363	1.90271	0.00033
434	chr22	19700941	19701490	1.90232	0
435	chr22	18220952	18221301	1.90232	0.00018
436	chr22	49271078	49271427	1.90232	0.00018
437	chr17	7085282	7087031	1.9023	0
438	chr17	35697784	35698133	1.9023	0.00031
439	chr17	35827045	35827394	1.9023	0.00031
440	chr17	37244984	37245333	1.9023	0.00031
441	chr17	37559797	37560046	1.9023	0.00314
442	chr20	43365604	43365953	1.90139	0.00031
443	chrX	11036972	11037421	1.8984	0.00018
444	chr19	20244	20698	1.89331	0.00031
445	chr19	6957744	6958593	1.89331	0.00031
446	chr19	17525159	17525508	1.89331	0.00031
447	chr19	57181441	57181790	1.89331	0.00031
448	chr19	8332610	8332859	1.89331	0.00314
449	chr19	45546965	45547214	1.89331	0.00314
450	chr11	30300924	30301873	1.89116	0
451	chr11	10518294	10518743	1.89116	0.00031
452	chr11	95164291	95164744	1.89116	0.00031
453	chr13	29065139	29065988	1.88323	0.00028
454	chr13	38507454	38508906	1.88323	0.00028
455	chr13	95093385	95093843	1.88323	0.00028
456	chr13	112347658	112348007	1.88323	0.00028
457	chr10	116275929	116276478	1.87035	0.00028
458	chr10	128102188	128102537	1.87035	0.00028
459	chr15	26294806	26295469	1.86827	0.00063
460	chr15	47045683	47046032	1.86827	0.00063
461	chr15	90810010	90810359	1.86827	0.00063
462	chr18	53863350	53864199	1.86259	0.00031
463	chr12	6178915	6179264	1.86229	0.00091
464	chr12	10479309	10479858	1.86229	0.00091
465	chr12	48421329	48421778	1.86229	0.00091
466	chr12	64507671	64508120	1.86229	0.00091
467	chr22	40557651	40558207	1.85703	0.00033
468	chr22	40014566	40014818	1.85703	0.00173
469	chr16	55779541	55779895	1.8563	0.00031
470	chr17	69718090	69719039	1.85475	0
471	chr17	6487569	6488026	1.85475	0.00028
472	chr17	72379632	72379981	1.85475	0.00028
473	chr17	31161106	31161355	1.85475	0.00498
474	chr17	32804640	32804889	1.85475	0.00498
475	chr17	70712819	70713068	1.85475	0.00498
476	chr20	2398667	2399919	1.85386	0
477	chr20	18065337	18065686	1.85386	0.00028
478	chr14	64042155	64042607	1.85353	0
479	chr14	20007394	20007843	1.85353	0.00063
480	chr14	74150587	74150936	1.85353	0.00063
481	chr14	95791911	95792362	1.85353	0.00063
482	chr14	101853166	101853616	1.85353	0.00063
483	chr14	22469453	22469702	1.85353	0.00455
484	chrX	49012779	49013128	1.8532	0.00033
485	chrX	118888661	118889010	1.8532	0.00033
486	chrX	133768927	133769376	1.8532	0.00033
487	chrX	102518741	102519393	1.8532	0.00173
488	chr19	12640748	12641797	1.84598	0
489	chr19	4293756	4294105	1.84598	0.00028
490	chr19	11819278	11819727	1.84598	0.00028
491	chr19	39457522	39457879	1.84598	0.00028
492	chr19	59076591	59077240	1.84598	0.00028
493	chr19	60542675	60543024	1.84598	0.00028
494	chr11	85458607	85459567	1.84388	0
495	chr11	17694834	17695198	1.84388	0.00028
496	chr11	89596379	89596828	1.84388	0.00028
497	chr13	51057451	51058704	1.83494	0.00063
498	chr10	49485894	49486543	1.82239	0
499	chr10	59698410	59698759	1.82239	0.00063
500	chr10	74925878	74926227	1.82239	0.00063
501	chr10	82162992	82163341	1.82239	0.00063
502	chr10	97137302	97137651	1.82239	0.00063
503	chr10	102036589	102036938	1.82239	0.00063
504	chr10	124125109	124125570	1.82239	0.00063
505	chr10	62001970	62002819	1.82239	0.00455
506	chr15	41184862	41185311	1.81911	0
507	chr15	28705981	28706831	1.81911	0.00091
508	chr15	70456969	70457324	1.81911	0.00091
509	chr15	36330907	36331356	1.81911	0.00643
510	chr15	53487004	53487353	1.81911	0.00643
511	chr18	3235542	3236100	1.81603	0.00028
512	chr18	32663882	32664844	1.81603	0.00028
513	chr18	45342467	45342816	1.81603	0.00028
514	chr12	108921028	108921577	1.81196	0
515	chr12	6669238	6669595	1.81196	0.00121
516	chr12	14429149	14429505	1.81196	0.00121
517	chr12	27375653	27376702	1.81196	0.00121
518	chr12	45053670	45054422	1.81196	0.00121
519	chr12	45204156	45204505	1.81196	0.00121
520	chr12	119416954	119417215	1.81196	0.00797
521	chr16	30166084	30166846	1.80989	0
522	chr16	65526161	65526710	1.80989	0
523	chr16	30951405	30951754	1.80989	0.00028
524	chr16	46957805	46958263	1.80989	0.00028
525	chr16	83184299	83184548	1.80989	0.00498
526	chrX	47227994	47228443	1.808	0.00031
527	chrX	149609402	149610351	1.808	0.00031
528	chrX	153503830	153504083	1.808	0.00314
529	chr17	19060464	19061116	1.80719	0
530	chr17	7077850	7078299	1.80719	0.00063
531	chr17	18105195	18105644	1.80719	0.00063
532	chr17	37795381	37795737	1.80719	0.00063
533	chr17	30492899	30493148	1.80719	0.00455
534	chr20	31862979	31863428	1.80632	0
535	chr20	33358621	33359870	1.80632	0
536	chr20	43952095	43952644	1.80632	0
537	chr20	36226548	36226897	1.80632	0.00063
538	chr20	46878577	46879026	1.80632	0.00063
539	chr20	31782993	31783242	1.80632	0.00455
540	chr14	61531002	61531457	1.80476	0.00091
541	chr14	73622053	73622613	1.80476	0.00091
542	chr19	41671427	41671976	1.79865	0
543	chr19	49153867	49154316	1.79865	0
544	chr19	59666856	59667405	1.79865	0
545	chr19	4675629	4676095	1.79865	0.00063
546	chr19	5855284	5855633	1.79865	0.00063
547	chr19	59651221	59651570	1.79865	0.00063
548	chr19	60784549	60784998	1.79865	0.00063
549	chr19	61037954	61038310	1.79865	0.00063
550	chr19	62614262	62614611	1.79865	0.00063
551	chr19	63385507	63385956	1.79865	0.00063
552	chr19	63762502	63762851	1.79865	0.00063
553	chr19	52427853	52428102	1.79865	0.00455
554	chr11	118477193	118477742	1.79661	0
555	chr11	4977127	4977490	1.79661	0.00063
556	chr11	34336593	34336942	1.79661	0.00063
557	chr11	65027870	65029319	1.79661	0.00063
558	chr11	76676461	76677010	1.79661	0.00063
559	chr11	95762024	95762573	1.79661	0.00063
560	chr11	64843958	64844207	1.79661	0.00455
561	chr13	27730569	27730918	1.78665	0.00091
562	chr13	38510555	38510904	1.78665	0.00091
563	chr10	49483394	49484343	1.77443	0.00091
564	chr10	95232180	95232529	1.77443	0.00091
565	chr10	103445350	103445599	1.77443	0.00643
566	chr15	80339706	80341357	1.76995	0
567	chr15	20983936	20984600	1.76995	0.00121
568	chr15	28983046	28983495	1.76995	0.00121
569	chr15	38186529	38186878	1.76995	0.00121
570	chr15	62173029	62173378	1.76995	0.00121
571	chr15	62904624	62904973	1.76995	0.00121
572	chr15	68971942	68972291	1.76995	0.00121
573	chr15	65622874	65623123	1.76995	0.00797
574	chr18	31806785	31807234	1.76946	0.00063
575	chr22	15478406	15478866	1.76644	0.00028
576	chr22	30072879	30073328	1.76644	0.00028
577	chr22	21389623	21389978	1.76644	0.00498
578	chr22	38903591	38903840	1.76644	0.00498
579	chr16	21778031	21778680	1.76349	0
580	chr16	28866458	28866807	1.76349	0.00063
581	chr16	88615939	88616388	1.76349	0.00063
582	chrX	15425972	15426433	1.7628	0.00028
583	chr12	10849186	10849640	1.76163	0.00211
584	chr12	12395186	12395649	1.76163	0.00211
585	chr12	12607995	12608344	1.76163	0.00211
586	chr12	27059055	27059504	1.76163	0.00211
587	chr12	47203882	47204335	1.76163	0.00211
588	chr12	52959255	52959712	1.76163	0.00211
589	chr12	7232343	7232992	1.76163	0.00405
590	chr12	6950353	6950602	1.76163	0.01053
591	chr12	110934149	110934398	1.76163	0.01053
592	chr17	15107068	15107617	1.75963	0
593	chr17	16337839	16338288	1.75963	0
594	chr17	7997338	7997891	1.75963	0.00091
595	chr17	19062964	19063313	1.75963	0.00091
596	chr17	31160006	31160362	1.75963	0.00091
597	chr17	36393702	36394051	1.75963	0.00091
598	chr17	37682900	37683249	1.75963	0.00091
599	chr17	70520573	70520922	1.75963	0.00091
600	chr17	73883229	73883578	1.75963	0.00091
601	chr20	37023408	37023858	1.75879	0.00091
602	chr20	60143544	60143893	1.75879	0.00091
603	chr20	33507563	33507818	1.75879	0.00643
604	chr14	44676896	44677247	1.75598	0.00121
605	chr14	54725903	54726254	1.75598	0.00121
606	chr14	56805700	56806058	1.75598	0.00121
607	chr14	57834615	57835364	1.75598	0.00121
608	chr14	76630930	76631481	1.75598	0.00121
609	chr14	93859262	93859711	1.75598	0.00121
610	chr14	95068975	95069431	1.75598	0.00121
611	chr14	35859735	35859984	1.75598	0.00797
612	chrY	224540	224789	1.7554	0.03828
613	chr19	12653298	12653747	1.75131	0.00091
614	chr19	50085434	50085883	1.75131	0.00091
615	chr19	52113672	52114121	1.75131	0.00091
616	chr19	57083759	57084116	1.75131	0.00091
617	chr19	7049823	7050072	1.75131	0.00643
618	chr19	11858170	11858426	1.75131	0.00643
619	chr19	40338300	40338549	1.75131	0.00643
620	chr11	4345851	4346711	1.74933	0
621	chr11	61490741	61491190	1.74933	0
622	chr11	5366704	5367170	1.74933	0.00091
623	chr11	13443932	13444291	1.74933	0.00091
624	chr11	61316025	61316574	1.74933	0.00091
625	chr11	61791705	61792158	1.74933	0.00091
626	chr11	73034716	73035065	1.74933	0.00091
627	chr11	94439456	94439805	1.74933	0.00091
628	chr11	107842688	107843637	1.74933	0.00091
629	chr13	19997193	19997542	1.73836	0.00121
630	chr13	47884219	47884677	1.73836	0.00121
631	chr13	73608233	73608684	1.73836	0.00121
632	chr13	96671874	96672232	1.73836	0.00121
633	chr21	35345226	35346478	1.73324	0.00063
634	chr21	46471388	46471837	1.73324	0.00063
635	chr10	98326914	98327274	1.72648	0.00121
636	chr10	114699902	114700151	1.72648	0.00797
637	chr18	39110792	39111541	1.7229	0
638	chr18	17409406	17409865	1.7229	0.00091
639	chr18	52469713	52470162	1.7229	0.00091
640	chr22	19524251	19524700	1.72115	0.00063
641	chr22	21393023	21393372	1.72115	0.00063
642	chr22	29148819	29149168	1.72115	0.00063
643	chr22	30671685	30672434	1.72115	0.00063
644	chr15	40052084	40052433	1.72078	0.00211
645	chr15	47043483	47044432	1.72078	0.00211
646	chr15	68935355	68936204	1.72078	0.00211
647	chr15	72774663	72775012	1.72078	0.00211
648	chr15	100280135	100280685	1.72078	0.00211
649	chr15	32425814	32426075	1.72078	0.01053
650	chr15	64586584	64586840	1.72078	0.01053
651	chrX	46581567	46582016	1.7176	0.00063
652	chr16	24459608	24459964	1.71708	0.00091
653	chr16	81216178	81216627	1.71708	0.00091
654	chr16	3247163	3247412	1.71708	0.00643
655	chr16	11852346	11852595	1.71708	0.00643
656	chr17	19080502	19081051	1.71207	0.00121
657	chr17	34161049	34161698	1.71207	0.00121
658	chr17	38576325	38576674	1.71207	0.00121
659	chr17	59172103	59172652	1.71207	0.00121
660	chr17	65612589	65613139	1.71207	0.00121
661	chr17	19220858	19221214	1.71207	0.00797
662	chr17	40955904	40956263	1.71207	0.00797
663	chr12	6451542	6451904	1.7113	0.00334
664	chr12	6473619	6474370	1.7113	0.00334
665	chr12	10855696	10856154	1.7113	0.00334
666	chr12	14409499	14409848	1.7113	0.00334
667	chr12	31366270	31366827	1.7113	0.00334
668	chr12	48248544	48248893	1.7113	0.00334
669	chr12	54982335	54982685	1.7113	0.00334
670	chr12	6587539	6588388	1.7113	0.00682
671	chr12	67365897	67366355	1.7113	0.00682
672	chr12	52708467	52708716	1.7113	0.01337
673	chr20	2437428	2437777	1.71125	0.00121
674	chr20	10363751	10364201	1.71125	0.00121
675	chr20	25937469	25937918	1.71125	0.00121
676	chr20	35590161	35590610	1.71125	0.00121
677	chr20	44034091	44034440	1.71125	0.00121
678	chr20	44462567	44463024	1.71125	0.00121
679	chr20	57949753	57950906	1.71125	0.00121
680	chr14	23653360	23653709	1.7072	0.00211
681	chr14	23772087	23772436	1.7072	0.00211
682	chr14	73486295	73486644	1.7072	0.00211
683	chr14	22375976	22376325	1.7072	0.01053
684	chr19	6961356	6961905	1.70398	0.00121
685	chr19	13124250	13124599	1.70398	0.00121
686	chr19	13746503	13746852	1.70398	0.00121
687	chr19	42261276	42261625	1.70398	0.00121
688	chr19	47479056	47479405	1.70398	0.00121
689	chr19	53445587	53446245	1.70398	0.00121
690	chr19	42096602	42097061	1.70398	0.00797
691	chr11	113775647	113778303	1.70205	0
692	chr11	60437852	60438201	1.70205	0.00121
693	chr11	66482806	66483155	1.70205	0.00121
694	chr11	72529804	72530253	1.70205	0.00121
695	chr11	77468129	77468578	1.70205	0.00121
696	chr11	85633264	85633613	1.70205	0.00121
697	chr11	95761024	95761573	1.70205	0.00121
698	chr11	101292113	101292476	1.70205	0.00121
699	chr11	6600369	6600618	1.70205	0.00797
700	chr21	30583753	30584114	1.68763	0.00091
701	chr10	69761137	69761686	1.67852	0.00211
702	chr10	75173737	75174586	1.67852	0.00211
703	chr10	89406455	89407006	1.67852	0.00211
704	chr10	98266206	98266555	1.67852	0.00211
705	chr10	101529260	101529712	1.67852	0.00211
706	chr18	3237542	3237891	1.67633	0.00121
707	chr18	12690763	12691320	1.67633	0.00121
708	chr22	16940107	16940556	1.67585	0
709	chr22	25154301	25154752	1.67585	0.00091
710	chr22	25238764	25239213	1.67585	0.00091
711	chr22	36630691	36631140	1.67585	0.00091
712	chr22	49572041	49572390	1.67585	0.00091
713	chr15	83723851	83724803	1.67161	0.00329
714	chr15	20762543	20763317	1.67161	0.00334
715	chr15	31147371	31147722	1.67161	0.00334
716	chr15	47501051	47501500	1.67161	0.00334
717	chr15	55297360	55297816	1.67161	0.00334
718	chr15	56215770	56216123	1.67161	0.00334
719	chr15	56772366	56772715	1.67161	0.00334
720	chr15	63129128	63129577	1.67161	0.00334
721	chr15	80585589	80586350	1.67161	0.00682
722	chr15	83586324	83586573	1.67161	0.01337
723	chr15	94676573	94676822	1.67161	0.01337
724	chr16	21776331	21776689	1.67067	0.00121
725	chr16	56592382	56592731	1.67067	0.00121
726	chr16	56720816	56721271	1.67067	0.00121
727	chr16	65471338	65471887	1.67067	0.00121
728	chr16	86359974	86360335	1.67067	0.00121
729	chr16	53517972	53518821	1.67067	0.00439
730	chr16	71652326	71652677	1.67067	0.00797
731	chr17	19002899	19003255	1.66451	0.00211
732	chr17	21097865	21098224	1.66451	0.00211
733	chr17	24248946	24249395	1.66451	0.00211
734	chr17	30784512	30784961	1.66451	0.00211
735	chr17	38822258	38822711	1.66451	0.00211
736	chr17	55049337	55049696	1.66451	0.00211
737	chr17	55140632	55140992	1.66451	0.00211
738	chr17	55324624	55325073	1.66451	0.00211
739	chr17	24941626	24943375	1.66451	0.00224
740	chr20	13713181	13713630	1.66372	0.00211
741	chr20	16501328	16501681	1.66372	0.00211
742	chr20	54400833	54401182	1.66372	0.00211
743	chr20	4110847	4111096	1.66372	0.01053
744	chr12	13240223	13240572	1.66097	0.00389
745	chr12	21544644	21545193	1.66097	0.00389
746	chr12	23993354	23993910	1.66097	0.00389
747	chr12	30741868	30742517	1.66097	0.00389
748	chr12	38786593	38787355	1.66097	0.00389
749	chr12	52962963	52963520	1.66097	0.00389
750	chr12	62901650	62901999	1.66097	0.00389
751	chr12	6948153	6948405	1.66097	0.01526
752	chr12	23994858	23995107	1.66097	0.01526
753	chr12	54997680	54997940	1.66097	0.01526
754	chr14	19870831	19871782	1.65842	0.00329
755	chr14	44500673	44501022	1.65842	0.00334
756	chr14	52090492	52090944	1.65842	0.00334
757	chr14	94678658	94679009	1.65842	0.00334
758	chr14	73252232	73252481	1.65842	0.01337
759	chr19	17903604	17903953	1.65665	0.01053
760	chr11	104422591	104423347	1.65477	0
761	chr11	3773823	3774276	1.65477	0.00211
762	chr11	8663190	8663539	1.65477	0.00211
763	chr11	10787827	10788282	1.65477	0.00211
764	chr11	65084756	65085105	1.65477	0.00211
765	chr11	88420288	88420637	1.65477	0.00211
766	chr11	117982022	117982371	1.65477	0.00211
767	chr11	118441102	118441551	1.65477	0.00211
768	chr11	124487166	124488220	1.65477	0.00211
769	chr11	46100512	46101274	1.65477	0.00224
770	chr11	61342024	61342280	1.65477	0.01053
771	chr11	66913598	66913847	1.65477	0.01053
772	chr21	27137417	27138270	1.64202	0.00121
773	chr13	30206368	30206717	1.64179	0.00334
774	chr13	37822091	37822440	1.64179	0.00334
775	chr13	48916149	48916498	1.64179	0.00334
776	chr13	100867461	100867814	1.64179	0.01337
777	chr10	51877549	51877900	1.63056	0.00334
778	chr10	127398673	127399034	1.63056	0.00334
779	chr22	19727569	19728118	1.63056	0
780	chr22	27996270	27996631	1.63056	0.00121
781	chr22	31138462	31139319	1.63056	0.00121
782	chr22	37383337	37383786	1.63056	0.00121
783	chr22	48739164	48739513	1.63056	0.00121
784	chr18	9463929	9464278	1.62977	0.00211
785	chr18	13713203	13713763	1.62977	0.00211
786	chr18	30543933	30544482	1.62977	0.00211
787	chrX	6081649	6082010	1.6272	0.00121
788	chrX	86659224	86659573	1.6272	0.00121
789	chr16	30665837	30666286	1.62426	0.00211
790	chr16	32172243	32172792	1.62426	0.00211
791	chr16	67434756	67435109	1.62426	0.00211
792	chr16	83168953	83169312	1.62426	0.00211
793	chr16	88151265	88151614	1.62426	0.00211
794	chr16	30289615	30290164	1.62426	0.00224
795	chr15	30695382	30695831	1.62245	0.00389
796	chr15	34659036	34659485	1.62245	0.00389
797	chr15	41906499	41906857	1.62245	0.00389
798	chr15	62174362	62174911	1.62245	0.00389
799	chr15	73719940	73720297	1.62245	0.00389
800	chr15	58479007	58479856	1.62245	0.00619
801	chr15	36645178	36645540	1.62245	0.01526
802	chr17	74901096	74901745	1.61696	0.00329
803	chr17	6879850	6880199	1.61696	0.00334
804	chr17	7173894	7174243	1.61696	0.00334
805	chr17	7530520	7530969	1.61696	0.00334
806	chr17	8070728	8071186	1.61696	0.00334
807	chr17	27493985	27494448	1.61696	0.00334
808	chr17	39777818	39778567	1.61696	0.00334
809	chr17	77947052	77947515	1.61696	0.00334
810	chr17	46297134	46297790	1.61696	0.00682
811	chr17	605312	605561	1.61696	0.01337
812	chr17	7529219	7529476	1.61696	0.01337
813	chr17	42477757	42478013	1.61696	0.01337
814	chr20	47327451	47327800	1.61618	0.00334
815	chr20	52524563	52525112	1.61618	0.00334
816	chr20	25327913	25328462	1.61618	0.00682
817	chr12	14931578	14932029	1.61063	0.00501
818	chr12	46785199	46785548	1.61063	0.00501
819	chr12	48302619	48302968	1.61063	0.00501
820	chr12	56431994	56432443	1.61063	0.00501
821	chr12	63288864	63289913	1.61063	0.00501
822	chr12	68037898	68038454	1.61063	0.00501
823	chr12	103203963	103204616	1.61063	0.00501
824	chr12	117297084	117297639	1.61063	0.00501
825	chr12	45762865	45763414	1.61063	0.00763
826	chr12	74714375	74715124	1.61063	0.00763
827	chr12	4517837	4518486	1.61063	0.01662
828	chr12	55202401	55202751	1.61063	0.01662
829	chr14	53978148	53978706	1.60965	0.00389
830	chr14	102922325	102922683	1.60965	0.00389
831	chr14	104526024	104526479	1.60965	0.00389
832	chr14	99913930	99914179	1.60965	0.01526
833	chr19	4197924	4198273	1.60932	0.00334
834	chr19	4862524	4862973	1.60932	0.00334
835	chr19	12852630	12853079	1.60932	0.00334
836	chr19	19033207	19033656	1.60932	0.00334
837	chr19	43090120	43091369	1.60932	0.00334
838	chr19	44594389	44594738	1.60932	0.00334
839	chr19	52111472	52111828	1.60932	0.00334
840	chr19	63723283	63723632	1.60932	0.00334
841	chr19	36531234	36531483	1.60932	0.01337
842	chr19	50620793	50621052	1.60932	0.01337
843	chr11	14478024	14479280	1.60749	0.00334
844	chr11	36431714	36432063	1.60749	0.00334
845	chr11	66763160	66763709	1.60749	0.00334
846	chr11	69163658	69164113	1.60749	0.00334
847	chr11	73788872	73789230	1.60749	0.00334
848	chr11	110629916	110630275	1.60749	0.00334
849	chr11	112802542	112802991	1.60749	0.00334
850	chr11	124273479	124273928	1.60749	0.00334
851	chr11	124327226	124328076	1.60749	0.00682
852	chr11	86424647	86424901	1.60749	0.01337
853	chr21	33109764	33110117	1.59641	0.00211
854	chr13	19165146	19165499	1.5935	0.00389
855	chr13	20612086	20612535	1.5935	0.00389
856	chr13	29025902	29026251	1.5935	0.00389
857	chr13	29780921	29781270	1.5935	0.00389
858	chr13	75092184	75092442	1.5935	0.01526
859	chr22	20985815	20986164	1.58527	0.00211
860	chr22	36528919	36529368	1.58527	0.00211
861	chr22	18689414	18689663	1.58527	0.01053
862	chr10	51292729	51293578	1.5826	0.00389
863	chr10	88505363	88505812	1.5826	0.00389
864	chr10	91077533	91077896	1.5826	0.00389
865	chr10	98818961	98819310	1.5826	0.00389
866	chr10	99043374	99044023	1.5826	0.00389
867	chr10	99382577	99382926	1.5826	0.00389
868	chr10	102035589	102036138	1.5826	0.00389
869	chrX	53478578	53479127	1.582	0.00211
870	chrX	102916409	102916658	1.582	0.01053
871	chr16	4759417	4759766	1.57786	0.00334
872	chr16	14748870	14749619	1.57786	0.00334
873	chr16	31014239	31014588	1.57786	0.00334
874	chr16	31427251	31427605	1.57786	0.00334
875	chr16	46823433	46823895	1.57786	0.00334
876	chr16	65171151	65171500	1.57786	0.00334
877	chr16	73836139	73836788	1.57786	0.00334
878	chr15	38117203	38117557	1.57328	0.00501
879	chr15	54814129	54814478	1.57328	0.00501
880	chr15	99234766	99235115	1.57328	0.00501
881	chr15	56973015	56973371	1.57328	0.01662
882	chr17	4553505	4553854	1.5694	0.00389
883	chr17	8056147	8056496	1.5694	0.00389
884	chr17	17125683	17126047	1.5694	0.00389
885	chr17	24193217	24193566	1.5694	0.00389
886	chr17	30938494	30939145	1.5694	0.00389
887	chr17	31159106	31159555	1.5694	0.00389
888	chr17	59404560	59405009	1.5694	0.00389
889	chr17	72713222	72713671	1.5694	0.00389
890	chr17	6596679	6597428	1.5694	0.00789
891	chr17	6857406	6857955	1.5694	0.00789
892	chr20	41652203	41652752	1.56865	0.00389
893	chr20	43874677	43875026	1.56865	0.00389
894	chr20	52254908	52255259	1.56865	0.00389
895	chr20	56656833	56657182	1.56865	0.00389
896	chr20	31453715	31453964	1.56865	0.01526
897	chr19	46458563	46459612	1.56198	0
898	chr19	7873927	7874276	1.56198	0.00389
899	chr19	11060459	11061208	1.56198	0.00389
900	chr19	12112894	12113243	1.56198	0.00389
901	chr19	47480956	47481305	1.56198	0.00389
902	chr19	47723922	47724471	1.56198	0.00389
903	chr19	51979511	51979960	1.56198	0.00389
904	chr19	54859910	54860359	1.56198	0.00389
905	chr19	56068627	56068976	1.56198	0.00389
906	chr19	11503885	11504140	1.56198	0.01526
907	chr19	54095087	54095336	1.56198	0.01526
908	chr19	60661422	60661671	1.56198	0.01526
909	chr14	19992537	19993186	1.56087	0.00501
910	chr14	22136286	22136735	1.56087	0.00501
911	chr14	53492071	53492520	1.56087	0.00501
912	chr14	62739797	62740646	1.56087	0.00501
913	chr14	49545740	49545989	1.56087	0.01662
914	chr12	6302406	6302855	1.5603	0.00824
915	chr12	30777399	30777760	1.5603	0.00824
916	chr12	94136309	94136858	1.5603	0.00824
917	chr12	105691678	105692027	1.5603	0.00824
918	chr12	109767093	109767452	1.5603	0.00824
919	chr12	121948784	121949833	1.5603	0.01053
920	chr12	9327912	9328161	1.5603	0.0192
921	chr12	18765464	18765722	1.5603	0.0192
922	chr11	63362275	63362624	1.56021	0.00389
923	chr11	82289587	82290036	1.56021	0.00389
924	chr11	124274779	124275128	1.56021	0.00389
925	chr11	65022815	65023470	1.56021	0.00789
926	chr11	18566054	18566312	1.56021	0.01526
927	chr21	37365640	37366089	1.55079	0.00334
928	chr21	31012516	31013272	1.55079	0.00682
929	chr13	47916991	47917465	1.54521	0.00501
930	chr13	100095642	100095991	1.54521	0.00501
931	chr13	27094602	27095351	1.54521	0.00763
932	chr13	47510140	47510389	1.54521	0.01662
933	chrX	12718213	12718770	1.5368	0.00334
934	chrX	41075510	41075959	1.5368	0.00334
935	chrX	100239058	100239517	1.5368	0.00334
936	chrX	69312260	69312516	1.5368	0.01337
937	chr18	11839646	11840095	1.53664	0.00389
938	chr18	50139191	50139840	1.53664	0.00389
939	chr18	52962433	52962982	1.53664	0.00389
940	chr18	30542933	30543585	1.53664	0.00789
941	chr10	47871730	47872290	1.53465	0.00501
942	chr10	51041801	51042153	1.53465	0.00501
943	chr10	51054845	51055201	1.53465	0.00501
944	chr10	64698638	64699087	1.53465	0.00501
945	chr10	103593951	103594300	1.53465	0.00501
946	chr10	112317038	112317387	1.53465	0.00501
947	chr10	79417234	79417883	1.53465	0.00763
948	chr10	69536549	69536904	1.53465	0.01662
949	chr10	94323045	94323294	1.53465	0.01662
950	chr10	126469679	126469928	1.53465	0.01662
951	chr16	68938624	68938979	1.53145	0.00389
952	chr16	76029362	76029716	1.53145	0.00389
953	chr16	21343609	21345058	1.53145	0.00789
954	chr16	30164484	30165433	1.53145	0.00789
955	chr16	2144710	2144959	1.53145	0.01526
956	chr16	30348224	30348473	1.53145	0.01526
957	chr16	74156366	74156615	1.53145	0.01526
958	chr15	30693682	30694831	1.52412	0
959	chr15	88237956	88238605	1.52412	0.00478
960	chr15	53998271	53998628	1.52412	0.00824
961	chr15	61130595	61130951	1.52412	0.00824
962	chr15	64576673	64577723	1.52412	0.00824
963	chr15	64578273	64578630	1.52412	0.00824
964	chr15	99653868	99654222	1.52412	0.00824
965	chr15	100281738	100282097	1.52412	0.00824
966	chr17	3740336	3740685	1.52184	0.00501
967	chr17	7150941	7151390	1.52184	0.00501
968	chr17	16221791	16222244	1.52184	0.00501
969	chr17	24012728	24013077	1.52184	0.00501
970	chr17	34563372	34563725	1.52184	0.00501
971	chr20	2799385	2799734	1.52111	0.00501
972	chr20	3709511	3709960	1.52111	0.00501
973	chr20	23447883	23448332	1.52111	0.00501
974	chr20	45380352	45381401	1.52111	0.00501
975	chr20	61139675	61140024	1.52111	0.00501
976	chr20	42460637	42461286	1.52111	0.00763
977	chr19	1334082	1334631	1.51465	0.00501
978	chr19	1556681	1557030	1.51465	0.00501
979	chr19	6544604	6545053	1.51465	0.00501
980	chr19	14085542	14085891	1.51465	0.00501
981	chr19	40893677	40894026	1.51465	0.00501
982	chr19	50664793	50665142	1.51465	0.00501
983	chr19	60413086	60413446	1.51465	0.00501
984	chr19	61781	62340	1.51465	0.00585
985	chr19	49221255	49221804	1.51465	0.00763
986	chr19	56000160	56000409	1.51465	0.01662
987	chr11	19180356	19180825	1.51293	0.00501
988	chr11	22603685	22604034	1.51293	0.00501
989	chr11	33648252	33648608	1.51293	0.00501
990	chr11	48223531	48223880	1.51293	0.00501
991	chr11	62195463	62195912	1.51293	0.00501
992	chr11	82581028	82581583	1.51293	0.00501
993	chr11	101693703	101694061	1.51293	0.00501
994	chr11	117776313	117776662	1.51293	0.00501
995	chr11	118710046	118710395	1.51293	0.00501
996	chr11	27679306	27679856	1.51293	0.00763
997	chr14	20006694	20007243	1.51209	0.00824
998	chr14	22574292	22574648	1.51209	0.00824
999	chr14	34662608	34662961	1.51209	0.00824
1000	chr14	49134476	49134931	1.51209	0.00824
1001	chr14	57736968	57737321	1.51209	0.00824
1002	chr14	72997146	72997503	1.51209	0.00824
1003	chr14	76567537	76568189	1.51209	0.00824
1004	chr14	89490513	89491562	1.51209	0.00824
1005	chr14	51851362	51851611	1.51209	0.0192
1006	chr14	65549641	65549890	1.51209	0.0192
1007	chr14	74815783	74816033	1.51209	0.0192
1008	chr12	8992857	8994314	1.50997	0.00752
1009	chr12	14847877	14848333	1.50997	0.00942
1010	chr12	969164	969613	1.50997	0.00977
1011	chr12	6904586	6905035	1.50997	0.00977
1012	chr12	10895669	10896121	1.50997	0.00977
1013	chr12	21701238	21701687	1.50997	0.00977
1014	chr12	24629317	24629976	1.50997	0.00977
1015	chr12	34065382	34065940	1.50997	0.00977
1016	chr12	38298960	38299309	1.50997	0.00977
1017	chr12	55920792	55921141	1.50997	0.00977
1018	chr12	68417804	68418266	1.50997	0.00977
1019	chr12	69045228	69045577	1.50997	0.00977
1020	chr12	70118880	70119229	1.50997	0.00977
1021	chr12	99118804	99119153	1.50997	0.00977
1022	chr12	105275128	105275577	1.50997	0.00977
1023	chr12	120810220	120810770	1.50997	0.00977
1024	chr12	48707945	48708201	1.50997	0.02275
1025	chr12	102760188	102760437	1.50997	0.02275
1026	chr21	18113783	18114642	1.50518	0.00389
1027	chr21	44040669	44041018	1.50518	0.00389
1028	chr21	45022833	45023184	1.50518	0.00389
1029	chr13	23042525	23042883	1.49692	0.00824
1030	chr13	37342110	37342459	1.49692	0.00824
1031	chr13	51933017	51933372	1.49692	0.00824
1032	chr13	110165526	110165975	1.49692	0.00824
1033	chr13	47884820	47885573	1.49692	0.01053
1034	chr13	96884974	96885425	1.49692	0.01053
1035	chr22	49522912	49523261	1.49468	0.00389
1036	chrX	141122277	141122538	1.4916	0.01526
1037	chrX	154347653	154347902	1.4916	0.01526
1038	chr18	13562220	13562682	1.49007	0.00501
1039	chr18	58006456	58007016	1.49007	0.00501
1040	chr10	62165904	62166261	1.48669	0.00824
1041	chr10	81358663	81359219	1.48669	0.00824
1042	chr10	95740435	95740884	1.48669	0.00824
1043	chr10	99177405	99177754	1.48669	0.00824
1044	chr10	99437568	99438124	1.48669	0.00824
1045	chr10	103882276	103882625	1.48669	0.00824
1046	chr10	80589375	80589924	1.48669	0.01053
1047	chr10	129813171	129813920	1.48669	0.01053
1048	chr10	133993247	133993803	1.48669	0.01053
1049	chr10	89410055	89410304	1.48669	0.0192
1050	chr16	3125439	3125791	1.48504	0.00501
1051	chr16	28100525	28100876	1.48504	0.00501
1052	chr16	46837620	46837971	1.48504	0.00501
1053	chr16	55321831	55322180	1.48504	0.00501
1054	chr16	57221287	57221936	1.48504	0.00501
1055	chr16	85155863	85156412	1.48504	0.00501
1056	chr16	3192847	3193296	1.48504	0.00763
1057	chr16	14834343	14834598	1.48504	0.01662
1058	chr16	22450021	22450278	1.48504	0.01662
1059	chr16	84391426	84391675	1.48504	0.01662
1060	chr15	41671686	41672435	1.47495	0.00942
1061	chr15	47699530	47700187	1.47495	0.00942
1062	chr15	28704964	28705313	1.47495	0.00977
1063	chr15	38121404	38121961	1.47495	0.00977
1064	chr15	47701137	47701795	1.47495	0.00977
1065	chr15	49323450	49324108	1.47495	0.00977
1066	chr15	63948449	63948798	1.47495	0.00977
1067	chr15	67093408	67093768	1.47495	0.00977
1068	chr15	69869530	69870179	1.47495	0.00977
1069	chr15	70863456	70863805	1.47495	0.00977
1070	chr15	89278330	89278779	1.47495	0.00977
1071	chr15	100320259	100320920	1.47495	0.00977
1072	chr15	41668947	41669196	1.47495	0.02275
1073	chr15	70862356	70862705	1.47495	0.02275
1074	chr17	7248195	7248544	1.47428	0.00824
1075	chr17	7730179	7731336	1.47428	0.00824
1076	chr17	8226875	8227224	1.47428	0.00824
1077	chr17	18515349	18515798	1.47428	0.00824
1078	chr17	23950572	23950921	1.47428	0.00824
1079	chr17	26182445	26182801	1.47428	0.00824
1080	chr17	30302622	30303276	1.47428	0.00824
1081	chr17	34277346	34277695	1.47428	0.00824
1082	chr17	40141201	40141750	1.47428	0.00824
1083	chr17	43328111	43328460	1.47428	0.00824
1084	chr17	63800150	63800807	1.47428	0.00824
1085	chr17	68736870	68737226	1.47428	0.00824
1086	chr17	68738470	68739019	1.47428	0.00824
1087	chr17	55139232	55140181	1.47428	0.01053
1088	chr17	56110014	56110563	1.47428	0.01053
1089	chr17	37864926	37865175	1.47428	0.0192
1090	chr17	71599374	71599623	1.47428	0.0192
1091	chr20	3724038	3724587	1.47358	0.00824
1092	chr20	33357221	33357570	1.47358	0.00824
1093	chr20	39402274	39402623	1.47358	0.00824
1094	chr20	45418592	45419341	1.47358	0.00824
1095	chr20	47861356	47862605	1.47358	0.00824
1096	chr20	32756311	32756560	1.47358	0.0192
1097	chr19	54775443	54776095	1.46732	0.00478
1098	chr19	10688954	10689408	1.46732	0.00824
1099	chr19	15436584	15436938	1.46732	0.00824
1100	chr19	16157034	16157383	1.46732	0.00824
1101	chr19	19174965	19175314	1.46732	0.00824
1102	chr19	45913850	45914399	1.46732	0.00824
1103	chr19	59310248	59310697	1.46732	0.00824
1104	chr19	37528805	37529054	1.46732	0.0192
1105	chr19	53016533	53016782	1.46732	0.0192
1106	chr11	28085413	28086162	1.46565	0.00478
1107	chr11	12738800	12739355	1.46565	0.00824
1108	chr11	58450749	58451109	1.46565	0.00824
1109	chr11	85015888	85016237	1.46565	0.00824
1110	chr11	85634275	85634624	1.46565	0.00824
1111	chr11	101289665	101290814	1.46565	0.00824
1112	chr11	111449828	111450177	1.46565	0.00824
1113	chr11	32065983	32066732	1.46565	0.01053
1114	chr14	54727803	54728352	1.46332	0.00564
1115	chr14	57963572	57964521	1.46332	0.00942
1116	chr14	66722898	66724064	1.46332	0.00942
1117	chr14	20219911	20220370	1.46332	0.00977
1118	chr14	69953212	69953561	1.46332	0.00977
1119	chr14	90597647	90598109	1.46332	0.00977
1120	chr14	91576033	91576382	1.46332	0.00977
1121	chr14	93927122	93927471	1.46332	0.00977
1122	chr12	29425194	29425847	1.45964	0.00797
1123	chr12	6882731	6883480	1.45964	0.012
1124	chr12	30797775	30798624	1.45964	0.012
1125	chr12	74191405	74191954	1.45964	0.012
1126	chr12	87501276	87501736	1.45964	0.012
1127	chr12	12857346	12857695	1.45964	0.01256
1128	chr12	13147490	13147839	1.45964	0.01256
1129	chr12	31118345	31118694	1.45964	0.01256
1130	chr12	42514567	42515016	1.45964	0.01256
1131	chr12	52305295	52305944	1.45964	0.01256
1132	chr12	52355163	52355512	1.45964	0.01256
1133	chr12	52869235	52870385	1.45964	0.01256
1134	chr12	74070455	74070906	1.45964	0.01256
1135	chr12	81276154	81276503	1.45964	0.01256
1136	chr12	108495603	108495952	1.45964	0.01256
1137	chr12	118099077	118099426	1.45964	0.01256
1138	chr12	8378100	8378349	1.45964	0.02596
1139	chr12	51889388	51889637	1.45964	0.02596
1140	chr12	51945783	51946046	1.45964	0.02596
1141	chr21	26468190	26468439	1.45957	0.01662
1142	chr22	19385901	19386350	1.44939	0.00501
1143	chr22	26528336	26528695	1.44939	0.00501
1144	chr22	38045166	38045515	1.44939	0.00501
1145	chr22	38902791	38903241	1.44939	0.00501
1146	chr22	33980888	33981146	1.44939	0.01662
1147	chr13	40604947	40605508	1.44864	0.00942
1148	chr13	49554181	49555034	1.44864	0.00942
1149	chr13	36394725	36395279	1.44864	0.00977
1150	chr13	49165540	49165889	1.44864	0.00977
1151	chr13	98538314	98538663	1.44864	0.00977
1152	chr13	110600985	110601542	1.44864	0.00977
1153	chr7_random	195541	195893	1.44759	0.00389
1154	chrX	23022973	23023430	1.4464	0.00501
1155	chrX	44287399	44287761	1.4464	0.00501
1156	chrX	48439274	48439623	1.4464	0.00501
1157	chrX	103287714	103288163	1.4464	0.00501
1158	chrX	134210474	134210823	1.4464	0.00501
1159	chrX	71415560	71416009	1.4464	0.00763
1160	chr18	30541633	30542085	1.44351	0.00824
1161	chr18	52459716	52460265	1.44351	0.00824
1162	chr10	95740935	95741984	1.43873	0.00564
1163	chr10	104462694	104463374	1.43873	0.00564
1164	chr10	47214443	47214996	1.43873	0.00942
1165	chr10	95742635	95743584	1.43873	0.00942
1166	chr10	127573360	127574009	1.43873	0.00942
1167	chr10	49994909	49995258	1.43873	0.00977
1168	chr10	103532491	103533140	1.43873	0.00977
1169	chr10	103745936	103746285	1.43873	0.00977
1170	chr10	105145801	105146250	1.43873	0.00977
1171	chr10	120917411	120917767	1.43873	0.00977
1172	chr10	99041634	99041983	1.43873	0.02275
1173	chr10	105023409	105023658	1.43873	0.02275
1174	chr10	131792862	131793111	1.43873	0.02275
1175	chr16	87826773	87827722	1.43863	0
1176	chr16	56982993	56984142	1.43863	0.00478
1177	chr16	21776831	21777380	1.43863	0.00824
1178	chr16	48806287	48806743	1.43863	0.00824
1179	chr16	68014543	68015094	1.43863	0.00824
1180	chr16	14709646	14710304	1.43863	0.01053
1181	chr16	65774146	65775195	1.43863	0.01053
1182	chr16	14697221	14697576	1.43863	0.0192
1183	chr16	31376617	31376866	1.43863	0.0192
1184	chr16	65868113	65868362	1.43863	0.0192
1185	chr17	15526168	15528117	1.42673	0.00752
1186	chr17	8066828	8067677	1.42673	0.00942
1187	chr17	54586825	54587276	1.42673	0.00942
1188	chr17	1367854	1368703	1.42673	0.00977
1189	chr17	1880008	1880357	1.42673	0.00977
1190	chr17	13442931	13444086	1.42673	0.00977
1191	chr17	16058158	16059007	1.42673	0.00977
1192	chr17	36809305	36809854	1.42673	0.00977
1193	chr17	37221987	37222336	1.42673	0.00977
1194	chr17	45967800	45968249	1.42673	0.00977
1195	chr17	57854681	57855130	1.42673	0.00977
1196	chr20	35755947	35756501	1.42604	0.00564
1197	chr20	43025365	43026022	1.42604	0.00942
1198	chr20	28224339	28224788	1.42604	0.00977
1199	chr20	30795258	30795907	1.42604	0.00977
1200	chr20	36534372	36534721	1.42604	0.00977
1201	chr20	48165932	48166581	1.42604	0.00977
1202	chr20	43422014	43422263	1.42604	0.02275
1203	chr15	40574526	40575475	1.42579	0.012
1204	chr15	35181473	35182122	1.42579	0.01256
1205	chr15	40287135	40287484	1.42579	0.01256
1206	chr15	46722852	46723207	1.42579	0.01256
1207	chr15	54224923	54225274	1.42579	0.01256
1208	chr15	71713279	71713736	1.42579	0.01256
1209	chr15	72803141	72803590	1.42579	0.01256
1210	chr15	78481946	78482295	1.42579	0.01256
1211	chr15	39359337	39359586	1.42579	0.02596
1212	chr15	41768762	41769011	1.42579	0.02596
1213	chr15	64585484	64585747	1.42579	0.02596
1214	chr19	49247703	49248352	1.41998	0.00564
1215	chr19	4352858	4353309	1.41998	0.00977
1216	chr19	4918832	4919181	1.41998	0.00977
1217	chr19	8793651	8794000	1.41998	0.00977
1218	chr19	40109923	40110379	1.41998	0.00977
1219	chr19	41296927	41297276	1.41998	0.00977
1220	chr19	53558668	53559117	1.41998	0.00977
1221	chr19	61039554	61039903	1.41998	0.00977
1222	chr19	12774353	12774602	1.41998	0.02275
1223	chr19	17216401	17216650	1.41998	0.02275
1224	chr19	54646738	54646987	1.41998	0.02275
1225	chr19	60435614	60435863	1.41998	0.02275
1226	chr11	104475827	104477076	1.41837	0.00564
1227	chr11	181890	182439	1.41837	0.00942
1228	chr11	102571909	102572665	1.41837	0.00942
1229	chr11	4564618	4564967	1.41837	0.00977
1230	chr11	9243691	9244140	1.41837	0.00977
1231	chr11	10282108	10282460	1.41837	0.00977
1232	chr11	17058225	17058580	1.41837	0.00977
1233	chr11	59140431	59140780	1.41837	0.00977
1234	chr11	62363679	62364036	1.41837	0.00977
1235	chr11	62377293	62377745	1.41837	0.00977
1236	chr11	92573493	92573943	1.41837	0.00977
1237	chr11	101423117	101423666	1.41837	0.00977
1238	chr11	113670844	113671193	1.41837	0.00977
1239	chr11	45826004	45826253	1.41837	0.02275
1240	chr11	70670556	70670905	1.41837	0.02275
1241	chr11	116519451	116519706	1.41837	0.02275
1242	chr14	20807118	20807467	1.41454	0.01256
1243	chr14	22127202	22127851	1.41454	0.01256
1244	chr14	22846026	22846375	1.41454	0.01256
1245	chr14	23743742	23744191	1.41454	0.01256
1246	chr14	52087992	52088441	1.41454	0.01256
1247	chr14	70136684	70137133	1.41454	0.01256
1248	chr14	95772476	95772825	1.41454	0.01256
1249	chr14	95796744	95797193	1.41454	0.01256
1250	chr14	101850566	101851015	1.41454	0.01256
1251	chr14	22522437	22522786	1.41454	0.02596
1252	chr14	68334402	68334758	1.41454	0.02596
1253	chr14	75522245	75522495	1.41454	0.02596
1254	chr21	36363311	36363767	1.41396	0.00824
1255	chr21	37399407	37399765	1.41396	0.00824
1256	chr21	46474388	46474737	1.41396	0.00824
1257	chr12	6531692	6532641	1.4093	0.01385
1258	chr12	31775930	31776479	1.4093	0.01385
1259	chr12	55325474	55326525	1.4093	0.01385
1260	chr12	99186504	99187760	1.4093	0.01385
1261	chr12	106497000	106497949	1.4093	0.01385
1262	chr12	26172263	26172622	1.4093	0.01587
1263	chr12	52134689	52135038	1.4093	0.01587
1264	chr12	56142028	56142377	1.4093	0.01587
1265	chr12	63133066	63133521	1.4093	0.01587
1266	chr12	68920788	68921144	1.4093	0.01587
1267	chr12	68922589	68923138	1.4093	0.01587
1268	chr12	74069155	74069511	1.4093	0.01587
1269	chr12	91847888	91848346	1.4093	0.01587
1270	chr12	93378162	93378511	1.4093	0.01587
1271	chr12	108822980	108823429	1.4093	0.01587
1272	chr12	32005831	32006090	1.4093	0.03057
1273	chr12	69437801	69438150	1.4093	0.03057
1274	chr12	88265422	88265683	1.4093	0.03057
1275	chr22	19541312	19541869	1.40409	0.00824
1276	chr22	39213738	39214096	1.40409	0.00824
1277	chr22	40562352	40562802	1.40409	0.00824
1278	chr22	39072980	39073229	1.40409	0.0192
1279	chrX	16714080	16714429	1.4012	0.00824
1280	chrX	72014973	72015322	1.4012	0.00824
1281	chrX	119621662	119622011	1.4012	0.00824
1282	chrX	135079255	135080009	1.4012	0.00824
1283	chrX	118914127	118914376	1.4012	0.0192
1284	chr13	41744822	41745871	1.40035	0.00797
1285	chr13	19105979	19106328	1.40035	0.01256
1286	chr13	30090119	30090568	1.40035	0.01256
1287	chr13	47918702	47919158	1.40035	0.01256
1288	chr13	19254302	19254551	1.40035	0.02596
1289	chr21_random	1386859	1387308	1.39965	0.01256
1290	chr18	31074809	31075468	1.39694	0.00977
1291	chr18	53404134	53404583	1.39694	0.00977
1292	chr18	63330685	63331234	1.39694	0.00977
1293	chr18	41455103	41455361	1.39694	0.02275
1294	chr16	21841228	21841585	1.39223	0.00977
1295	chr16	28425206	28425555	1.39223	0.00977
1296	chr16	69449304	69449653	1.39223	0.00977
1297	chr16	15059084	15059333	1.39223	0.02275
1298	chr16	20725851	20726100	1.39223	0.02275
1299	chr16	55179367	55179616	1.39223	0.02275
1300	chr16	79774457	79774706	1.39223	0.02275
1301	chr10	124755623	124757578	1.39077	0.00797
1302	chr10	51233832	51234190	1.39077	0.01256
1303	chr10	75212841	75213390	1.39077	0.01256
1304	chr10	93385341	93385701	1.39077	0.01256
1305	chr10	93658757	93659306	1.39077	0.01256
1306	chr10	94584549	94585011	1.39077	0.01256
1307	chr10	101980445	101980794	1.39077	0.01256
1308	chr10	102114017	102114579	1.39077	0.01256
1309	chr10	104252732	104253285	1.39077	0.01256
1310	chr10	112714249	112714606	1.39077	0.01256
1311	chr10	123957446	123957895	1.39077	0.01256
1312	chr10	126097491	126097940	1.39077	0.01256
1313	chr10	75006577	75006937	1.39077	0.02596
1314	chr17	598812	599361	1.37917	0.012
1315	chr17	7420229	7420678	1.37917	0.012
1316	chr17	16282480	16283029	1.37917	0.012
1317	chr17	374333	374790	1.37917	0.01256
1318	chr17	7279211	7279560	1.37917	0.01256
1319	chr17	15543953	15544402	1.37917	0.01256
1320	chr17	17682075	17682524	1.37917	0.01256
1321	chr17	24205771	24206120	1.37917	0.01256
1322	chr17	32023739	32024088	1.37917	0.01256
1323	chr17	38086128	38086478	1.37917	0.01256
1324	chr17	39094917	39095366	1.37917	0.01256
1325	chr17	53439282	53439631	1.37917	0.01256
1326	chr17	64463037	64463394	1.37917	0.01256
1327	chr17	70781857	70782206	1.37917	0.01256
1328	chr17	8055242	8055491	1.37917	0.02596
1329	chr17	14637212	14637569	1.37917	0.02596
1330	chr17	34262744	34262993	1.37917	0.02596
1331	chr17	44160890	44161139	1.37917	0.02596
1332	chr20	43871461	43872217	1.37851	0.00797
1333	chr20	30408313	30408862	1.37851	0.01256
1334	chr20	58002616	58002965	1.37851	0.01256
1335	chr20	56846667	56846926	1.37851	0.02596
1336	chr15	47982022	47982671	1.37662	0.01587
1337	chr15	64583784	64584133	1.37662	0.01587
1338	chr15	68968842	68969298	1.37662	0.01587
1339	chr15	70311362	70311711	1.37662	0.01587
1340	chr15	71760974	71761523	1.37662	0.01587
1341	chr15	98959136	98959585	1.37662	0.01587
1342	chr15	39854427	39854676	1.37662	0.03057
1343	chr19	52678498	52679047	1.37265	0.012
1344	chr19	54860610	54861559	1.37265	0.012
1345	chr19	7599671	7600120	1.37265	0.01256
1346	chr19	7900013	7900362	1.37265	0.01256
1347	chr19	8484477	8484826	1.37265	0.01256
1348	chr19	12806480	12806929	1.37265	0.01256
1349	chr19	21742013	21742362	1.37265	0.01256
1350	chr19	45194209	45194558	1.37265	0.01256
1351	chr19	60664698	60665147	1.37265	0.01256
1352	chr19	62482544	62483393	1.37265	0.01256
1353	chr19	51271261	51271521	1.37265	0.02596
1354	chr11	61339924	61340473	1.37109	0.012
1355	chr11	119699947	119700607	1.37109	0.012
1356	chr11	463590	463948	1.37109	0.01256
1357	chr11	46569105	46569561	1.37109	0.01256
1358	chr11	62172000	62172349	1.37109	0.01256
1359	chr11	64287317	64287666	1.37109	0.01256
1360	chr11	72202221	72202670	1.37109	0.01256
1361	chr11	72695721	72696170	1.37109	0.01256
1362	chr11	75770216	75770765	1.37109	0.01256
1363	chr11	95162691	95163240	1.37109	0.01256
1364	chr11	102484885	102485241	1.37109	0.01256
1365	chr11	57791558	57791810	1.37109	0.02596
1366	chr11	117778013	117778262	1.37109	0.02596
1367	chr21	16023119	16023477	1.36835	0.00977
1368	chr21	31015816	31016271	1.36835	0.00977
1369	chr21	34241704	34242153	1.36835	0.00977
1370	chr14	60270922	60271671	1.36576	0.01385
1371	chr14	68935021	68935670	1.36576	0.01385
1372	chr14	69895851	69896300	1.36576	0.01385
1373	chr14	20807918	20808274	1.36576	0.01587
1374	chr14	20921615	20921964	1.36576	0.01587
1375	chr14	34943944	34944494	1.36576	0.01587
1376	chr14	51608066	51608524	1.36576	0.01587
1377	chr14	51847662	51848120	1.36576	0.01587
1378	chr14	73296995	73297344	1.36576	0.01587
1379	chr14	90822165	90822614	1.36576	0.01587
1380	chr14	93496103	93496652	1.36576	0.01587
1381	chr14	95626517	95627166	1.36576	0.01587
1382	chr14	102311868	102312317	1.36576	0.01587
1383	chr14	34170563	34170812	1.36576	0.03057
1384	chr7_random	193841	194090	1.35986	0.0192
1385	chr12	41006313	41007462	1.35897	0
1386	chr12	123962699	123965348	1.35897	0
1387	chr12	94953826	94954584	1.35897	0.0077
1388	chr12	119121155	119122306	1.35897	0.0081
1389	chr12	84753563	84754112	1.35897	0.01678
1390	chr12	6799330	6799979	1.35897	0.0195
1391	chr12	12829884	12830243	1.35897	0.0195
1392	chr12	42436582	42436931	1.35897	0.0195
1393	chr12	55316967	55317316	1.35897	0.0195
1394	chr12	75264621	75265279	1.35897	0.0195
1395	chr12	81605464	81605813	1.35897	0.0195
1396	chr12	85759031	85759489	1.35897	0.0195
1397	chr12	90100554	90101003	1.35897	0.0195
1398	chr12	94915984	94916534	1.35897	0.0195
1399	chr12	119451686	119452335	1.35897	0.0195
1400	chr12	22669792	22670041	1.35897	0.0333
1401	chr22	19191786	19192135	1.3588	0.00977
1402	chr22	19645933	19646282	1.3588	0.00977
1403	chr22	21431088	21431437	1.3588	0.00977
1404	chr22	27468643	27469103	1.3588	0.00977
1405	chr22	35207044	35207493	1.3588	0.00977
1406	chr22	37520124	37520484	1.3588	0.00977
1407	chr22	39362786	39363235	1.3588	0.00977
1408	chr22	40315809	40316158	1.3588	0.00977
1409	chr22	40414392	40414741	1.3588	0.00977
1410	chrX	11684498	11684847	1.356	0.00977
1411	chrX	38074769	38075121	1.356	0.00977
1412	chrX	48978723	48979072	1.356	0.00977
1413	chrX	53326871	53327220	1.356	0.00977
1414	chrX	71412060	71412409	1.356	0.00977
1415	chrX	85188672	85189021	1.356	0.00977
1416	chrX	102515423	102515884	1.356	0.00977
1417	chrX	106248936	106249292	1.356	0.00977
1418	chrX	131178397	131178846	1.356	0.00977
1419	chrX	153279211	153279660	1.356	0.00977
1420	chrX	153370776	153371225	1.356	0.00977
1421	chrX	154899426	154899875	1.356	0.00977
1422	chrX	114331622	114331871	1.356	0.02275
1423	chr13	76801928	76802588	1.35206	0.01385
1424	chr13	113569000	113569449	1.35206	0.01385
1425	chr13	37072324	37072883	1.35206	0.01587
1426	chr13	41609441	41609804	1.35206	0.01587
1427	chr13	59868073	59868522	1.35206	0.01587
1428	chr13	110014436	110014785	1.35206	0.01587
1429	chr18	58005756	58006305	1.35038	0.012
1430	chr18	13208994	13209343	1.35038	0.01256
1431	chr18	45272095	45272444	1.35038	0.01256
1432	chr18	63333485	63333942	1.35038	0.01256
1433	chr18	55718631	55718880	1.35038	0.02596
1434	chr16	29424503	29425752	1.34582	0
1435	chr16	22431097	22431846	1.34582	0.00797
1436	chr16	21218676	21219525	1.34582	0.012
1437	chr16	29533289	29533838	1.34582	0.012
1438	chr16	65868913	65870062	1.34582	0.012
1439	chr16	86461246	86461995	1.34582	0.012
1440	chr16	28630410	28630859	1.34582	0.01256
1441	chr16	30349226	30349575	1.34582	0.01256
1442	chr16	33169622	33169974	1.34582	0.01256
1443	chr16	47132395	47132744	1.34582	0.01256
1444	chr16	55778041	55778390	1.34582	0.01256
1445	chr16	56392031	56392380	1.34582	0.01256
1446	chr16	66475381	66475730	1.34582	0.01256
1447	chr16	71735897	71736354	1.34582	0.01256
1448	chr16	79829499	79830049	1.34582	0.01256
1449	chr16	87335508	87335857	1.34582	0.01256
1450	chr16	55996679	55996928	1.34582	0.02596
1451	chr16	68318300	68318649	1.34582	0.02596
1452	chr10	46180328	46182577	1.34282	0.00877
1453	chr10	48570195	48572344	1.34282	0.00877
1454	chr10	75580570	75581119	1.34282	0.01385
1455	chr10	98315682	98316431	1.34282	0.01385
1456	chr10	106100011	106100960	1.34282	0.01385
1457	chr10	59696291	59696740	1.34282	0.01587
1458	chr10	69128785	69129140	1.34282	0.01587
1459	chr10	116688251	116688600	1.34282	0.01587
1460	chr10	120958647	120959096	1.34282	0.01587
1461	chr10	127571260	127571616	1.34282	0.01587
1462	chr10	133647167	133647718	1.34282	0.01587
1463	chr10	96955337	96955686	1.34282	0.03057
1464	chr17	7327344	7328393	1.33161	0.01385
1465	chr17	5264785	5265143	1.33161	0.01587
1466	chr17	7773897	7774346	1.33161	0.01587
1467	chr17	37097752	37098201	1.33161	0.01587
1468	chr17	40564536	40564885	1.33161	0.01587
1469	chr17	40947904	40948853	1.33161	0.01587
1470	chr17	42755645	42755996	1.33161	0.01587
1471	chr17	71961137	71961486	1.33161	0.01587
1472	chr17	34860980	34861229	1.33161	0.03057
1473	chr17	39776418	39776667	1.33161	0.03057
1474	chr17	59440488	59440837	1.33161	0.03057
1475	chr20	3729208	3729557	1.33097	0.01587
1476	chr20	32566164	32566513	1.33097	0.01587
1477	chr20	36229948	36230297	1.33097	0.01587
1478	chr20	36279580	36279929	1.33097	0.01587
1479	chr20	56659855	56660304	1.33097	0.01587
1480	chr20	274889	275138	1.33097	0.03057
1481	chr20	62055580	62055829	1.33097	0.03057
1482	chr15	31148072	31148521	1.32746	0.0195
1483	chr15	38459316	38459665	1.32746	0.0195
1484	chr15	41872025	41872374	1.32746	0.0195
1485	chr15	46958281	46958841	1.32746	0.0195
1486	chr15	46959481	46959938	1.32746	0.0195
1487	chr15	50648755	50649204	1.32746	0.0195
1488	chr15	56214270	56214619	1.32746	0.0195
1489	chr15	56621890	56622239	1.32746	0.0195
1490	chr15	57066653	57067302	1.32746	0.0195
1491	chr15	67238426	67239275	1.32746	0.0195
1492	chr15	70196208	70196757	1.32746	0.0195
1493	chr15	70307958	70308407	1.32746	0.0195
1494	chr15	72289613	72290162	1.32746	0.0195
1495	chr15	83579416	83580175	1.32746	0.0195
1496	chr15	88708733	88709285	1.32746	0.0195
1497	chr15	89246292	89246741	1.32746	0.0195
1498	chr15	97608474	97608923	1.32746	0.0195
1499	chr15	98094345	98094594	1.32746	0.0333
1500	chr19	60590911	60591460	1.32532	0.01385
1501	chr19	6689213	6689662	1.32532	0.01587
1502	chr19	15253912	15254565	1.32532	0.01587
1503	chr19	16003317	16003666	1.32532	0.01587
1504	chr19	34898902	34899351	1.32532	0.01587
1505	chr19	38154717	38155368	1.32532	0.01587
1506	chr19	53429133	53429482	1.32532	0.01587
1507	chr19	56229710	56230059	1.32532	0.01587
1508	chr19	57243335	57243784	1.32532	0.01587
1509	chr19	44586026	44586275	1.32532	0.03057
1510	chr19	56451595	56451958	1.32532	0.03057
1511	chr19	59064622	59064871	1.32532	0.03057
1512	chr17_random	38846	39395	1.32423	0.02312
1513	chr11	122435531	122437580	1.32381	0
1514	chr11	1976730	1977979	1.32381	0.00877
1515	chr11	185290	185639	1.32381	0.01587
1516	chr11	296419	296868	1.32381	0.01587
1517	chr11	6299766	6300624	1.32381	0.01587
1518	chr11	6660359	6660712	1.32381	0.01587
1519	chr11	17368579	17368928	1.32381	0.01587
1520	chr11	19211185	19211543	1.32381	0.01587
1521	chr11	28076467	28076828	1.32381	0.01587
1522	chr11	35920887	35921336	1.32381	0.01587
1523	chr11	36490132	36491189	1.32381	0.01587
1524	chr11	47826912	47827263	1.32381	0.01587
1525	chr11	57727579	57727941	1.32381	0.01587
1526	chr11	63197409	63197866	1.32381	0.01587
1527	chr11	65096075	65096424	1.32381	0.01587
1528	chr11	71502913	71503263	1.32381	0.01587
1529	chr11	74991899	74992659	1.32381	0.01587
1530	chr11	76452939	76453288	1.32381	0.01587
1531	chr11	111398480	111398937	1.32381	0.01587
1532	chr11	118496597	118496946	1.32381	0.01587
1533	chr11	119106514	119106963	1.32381	0.01587
1534	chr11	20338823	20339073	1.32381	0.03057
1535	chr11	62365479	62365728	1.32381	0.03057
1536	chr11	113250689	113250938	1.32381	0.03057
1537	chr21	28307187	28307644	1.32274	0.01256
1538	chr21	33935253	33935602	1.32274	0.02596
1539	chr14	77296868	77297517	1.31698	0.0077
1540	chr14	73387735	73388384	1.31698	0.01678
1541	chr14	77153814	77154363	1.31698	0.01678
1542	chr14	19364847	19365196	1.31698	0.0195
1543	chr14	21958295	21958651	1.31698	0.0195
1544	chr14	22468553	22469005	1.31698	0.0195
1545	chr14	23773787	23774343	1.31698	0.0195
1546	chr14	70441474	70441923	1.31698	0.0195
1547	chr14	85063702	85065059	1.31698	0.0195
1548	chr14	95183087	95183536	1.31698	0.0195
1549	chr14	106243990	106244239	1.31698	0.0333
1550	chr22	19973727	19974376	1.31351	0.01256
1551	chr22	29806804	29807153	1.31351	0.01256
1552	chr22	24174153	24174402	1.31351	0.02596
1553	chr22	29886678	29886935	1.31351	0.02596
1554	chr22	48976948	48977197	1.31351	0.02596
1555	chrX	10547709	10548458	1.3108	0.012
1556	chrX	128867840	128868397	1.3108	0.012
1557	chrX	46974657	46975110	1.3108	0.01256
1558	chrX	100552266	100552621	1.3108	0.01256
1559	chrX	109548340	109549189	1.3108	0.01316
1560	chr12	13142699	13143348	1.30864	0.00877
1561	chr12	6744201	6744950	1.30864	0.01862
1562	chr12	30794875	30795933	1.30864	0.01862
1563	chr12	55759063	55759617	1.30864	0.01862
1564	chr12	55792014	55792763	1.30864	0.01862
1565	chr12	55893744	55894293	1.30864	0.01862
1566	chr12	131847124	131847773	1.30864	0.01862
1567	chr12	6667837	6668286	1.30864	0.02312
1568	chr12	7981818	7982167	1.30864	0.02312
1569	chr12	31370056	31370405	1.30864	0.02312
1570	chr12	40825589	40826038	1.30864	0.02312
1571	chr12	46820974	46821323	1.30864	0.02312
1572	chr12	50982215	50982564	1.30864	0.02312
1573	chr12	51493380	51493729	1.30864	0.02312
1574	chr12	51774402	51774751	1.30864	0.02312
1575	chr12	54653828	54654177	1.30864	0.02312
1576	chr12	55765956	55766305	1.30864	0.02312
1577	chr12	61285031	61285489	1.30864	0.02312
1578	chr12	84754563	84755112	1.30864	0.02312
1579	chr12	87058031	87058589	1.30864	0.02312
1580	chr12	91653141	91653601	1.30864	0.02312
1581	chr12	102883058	102883407	1.30864	0.02312
1582	chr12	111331395	111331744	1.30864	0.02312
1583	chr12	114933683	114934132	1.30864	0.02312
1584	chr12	31367972	31368221	1.30864	0.03699
1585	chr12	48705945	48706400	1.30864	0.03699
1586	chr12	116111846	116112095	1.30864	0.03699
1587	chr12	120994789	120995038	1.30864	0.03699
1588	chrY	1531883	1532232	1.30795	0.00063
1589	chr18	54679764	54680113	1.30381	0.01587
1590	chr13	36472722	36473271	1.30377	0.01678
1591	chr13	20612786	20613135	1.30377	0.0195
1592	chr13	28190312	28190661	1.30377	0.0195
1593	chr13	51496521	51496873	1.30377	0.0195
1594	chr13	72530552	72530901	1.30377	0.0195
1595	chr13	75012634	75013283	1.30377	0.0195
1596	chr13	97999321	97999870	1.30377	0.0195
1597	chr13	112892851	112893200	1.30377	0.0195
1598	chr16	18816247	18818104	1.29941	0
1599	chr16	85907773	85908522	1.29941	0.01385
1600	chr16	16233175	16233629	1.29941	0.01587
1601	chr16	21075528	21076090	1.29941	0.01587
1602	chr16	21197589	21198538	1.29941	0.01587
1603	chr16	66437219	66437572	1.29941	0.01587
1604	chr16	67931046	67931395	1.29941	0.01587
1605	chr16	76377583	76377932	1.29941	0.01587
1606	chr16	76379683	76380132	1.29941	0.01587
1607	chr16	30581888	30582149	1.29941	0.03057
1608	chr16	70591328	70591684	1.29941	0.03057
1609	chr10	115428624	115429273	1.29486	0.01678
1610	chr10	126423378	126424736	1.29486	0.01678
1611	chr10	50491646	50492095	1.29486	0.0195
1612	chr10	59699010	59699459	1.29486	0.0195
1613	chr10	62003070	62003419	1.29486	0.0195
1614	chr10	70649464	70649813	1.29486	0.0195
1615	chr10	74959945	74960296	1.29486	0.0195
1616	chr10	101935143	101935492	1.29486	0.0195
1617	chr10	102285961	102286310	1.29486	0.0195
1618	chr10	118420821	118421170	1.29486	0.0195
1619	chr10	63666234	63666586	1.29486	0.0333
1620	chr10	81654933	81655193	1.29486	0.0333
1621	chr10	96437600	96437949	1.29486	0.0333
1622	chr10	111958568	111959417	1.29486	0.0333
1623	chr4_random	554292	555341	1.28763	0.01587
1624	chr17	20970372	20971021	1.28405	0.0077
1625	chr17	38403478	38404527	1.28405	0.0077
1626	chr17	7416567	7417116	1.28405	0.01678
1627	chr17	43273261	43273810	1.28405	0.01678
1628	chr17	43479602	43480251	1.28405	0.01678
1629	chr17	7560603	7561252	1.28405	0.0195
1630	chr17	7700885	7701234	1.28405	0.0195
1631	chr17	8305644	8305993	1.28405	0.0195
1632	chr17	12508838	12509287	1.28405	0.0195
1633	chr17	23968115	23968574	1.28405	0.0195
1634	chr17	36295855	36296215	1.28405	0.0195
1635	chr17	36594203	36594652	1.28405	0.0195
1636	chr17	38400471	38401020	1.28405	0.0195
1637	chr17	45525294	45525643	1.28405	0.0195
1638	chr17	55512014	55512574	1.28405	0.0195
1639	chr17	59926672	59927026	1.28405	0.0195
1640	chr17	12862320	12862880	1.28405	0.0333
1641	chr17	21747296	21747545	1.28405	0.0333
1642	chr17	26665167	26665523	1.28405	0.0333
1643	chr17	31221009	31221268	1.28405	0.0333
1644	chr17	37425863	37426112	1.28405	0.0333
1645	chr17	41628101	41628458	1.28405	0.0333
1646	chr17	59353073	59353322	1.28405	0.0333
1647	chr20	42584326	42585084	1.28344	0.01678
1648	chr20	391497	391846	1.28344	0.0195
1649	chr20	5048739	5049096	1.28344	0.0195
1650	chr20	11845795	11846354	1.28344	0.0195
1651	chr20	19816909	19817358	1.28344	0.0195
1652	chr20	23568024	23568973	1.28344	0.0195
1653	chr20	36287510	36288059	1.28344	0.0195
1654	chr20	45379552	45379901	1.28344	0.0195
1655	chr20	47267114	47267466	1.28344	0.0195
1656	chr20	47326121	47326470	1.28344	0.0195
1657	chr20	54477191	54477740	1.28344	0.0195
1658	chr20	56524808	56525170	1.28344	0.0195
1659	chr20	35591361	35591610	1.28344	0.0333
1660	chr20	43023860	43024109	1.28344	0.0333
1661	chr6_random	1364319	1364568	1.28274	0.02275
1662	chr15	38672638	38673687	1.27829	0.00877
1663	chr15	61128895	61130346	1.27829	0.00877
1664	chr15	20758143	20759192	1.27829	0.01862
1665	chr15	54543990	54544939	1.27829	0.01862
1666	chr15	75499699	75500754	1.27829	0.01862
1667	chr15	76516786	76517435	1.27829	0.01862
1668	chr15	22750127	22750580	1.27829	0.02312
1669	chr15	32124931	32125280	1.27829	0.02312
1670	chr15	39005838	39006187	1.27829	0.02312
1671	chr15	39637630	39638179	1.27829	0.02312
1672	chr15	39891122	39891471	1.27829	0.02312
1673	chr15	41591647	41592196	1.27829	0.02312
1674	chr15	58709304	58709662	1.27829	0.02312
1675	chr15	61460334	61460683	1.27829	0.02312
1676	chr15	72541139	72541688	1.27829	0.02312
1677	chr15	75498499	75498848	1.27829	0.02312
1678	chr15	80768292	80768641	1.27829	0.02312
1679	chr15	82975414	82975763	1.27829	0.02312
1680	chr15	89367140	89367495	1.27829	0.02312
1681	chr15	97611577	97612031	1.27829	0.02312
1682	chr15	20756543	20756905	1.27829	0.03699
1683	chr15	72162989	72163244	1.27829	0.03699
1684	chr19	41236425	41237374	1.27798	0.0077
1685	chr19	54961077	54961826	1.27798	0.0077
1686	chr19	14179096	14179646	1.27798	0.01678
1687	chr19	45948919	45949468	1.27798	0.01678
1688	chr19	46459663	46460512	1.27798	0.01678
1689	chr19	50427327	50427776	1.27798	0.01678
1690	chr19	55242757	55243406	1.27798	0.01678
1691	chr19	4422559	4422908	1.27798	0.0195
1692	chr19	4861824	4862273	1.27798	0.0195
1693	chr19	5574066	5574415	1.27798	0.0195
1694	chr19	9278245	9278599	1.27798	0.0195
1695	chr19	11769301	11769851	1.27798	0.0195
1696	chr19	12523438	12523898	1.27798	0.0195
1697	chr19	34845008	34845657	1.27798	0.0195
1698	chr19	45975317	45975666	1.27798	0.0195
1699	chr19	53815256	53815605	1.27798	0.0195
1700	chr19	54682813	54683162	1.27798	0.0195
1701	chr19	55071944	55072293	1.27798	0.0195
1702	chr19	55124784	55125133	1.27798	0.0195
1703	chr19	55563863	55564214	1.27798	0.0195
1704	chr19	56946905	56947254	1.27798	0.0195
1705	chr19	19164810	19165059	1.27798	0.0333
1706	chr19	51542650	51542910	1.27798	0.0333
1707	chr19	54234148	54234406	1.27798	0.0333
1708	chr19	54688045	54688305	1.27798	0.0333
1709	chr19	57384046	57384295	1.27798	0.0333
1710	chr21	34366694	34367043	1.27713	0.01587
1711	chr21	35343415	35343864	1.27713	0.01587
1712	chr21	37380120	37380581	1.27713	0.01587
1713	chr11	56933948	56934497	1.27654	0.01678
1714	chr11	66034923	66035372	1.27654	0.01678
1715	chr11	4371623	4371983	1.27654	0.0195
1716	chr11	18705904	18706553	1.27654	0.0195
1717	chr11	26970003	26970456	1.27654	0.0195
1718	chr11	34082024	34082384	1.27654	0.0195
1719	chr11	60686042	60686495	1.27654	0.0195
1720	chr11	62403762	62404111	1.27654	0.0195
1721	chr11	70841297	70841646	1.27654	0.0195
1722	chr11	82545760	82546209	1.27654	0.0195
1723	chr11	93113912	93114361	1.27654	0.0195
1724	chr11	95296154	95296603	1.27654	0.0195
1725	chr11	111542257	111542806	1.27654	0.0195
1726	chr11	116692471	116692820	1.27654	0.0195
1727	chr11	122901353	122901802	1.27654	0.0195
1728	chr11	124250893	124251242	1.27654	0.0195
1729	chr11	124275279	124275728	1.27654	0.0195
1730	chr11	129820678	129821127	1.27654	0.0195
1731	chr11	129823478	129823827	1.27654	0.0195
1732	chr11	35504497	35504846	1.27654	0.0333
1733	chr11	117777113	117777362	1.27654	0.0333
1734	chr7_random	194641	195390	1.27212	0.01256
1735	chr7_random	197668	198028	1.27212	0.02596
1736	chr22	37431134	37431883	1.26821	0.00877
1737	chr22	16500799	16501148	1.26821	0.01587
1738	chr22	16826200	16826549	1.26821	0.01587
1739	chr22	18308782	18309131	1.26821	0.01587
1740	chr22	20669412	20669761	1.26821	0.01587
1741	chr22	21741539	21741988	1.26821	0.01587
1742	chr22	21816891	21817440	1.26821	0.01587
1743	chr22	23664764	23665213	1.26821	0.01587
1744	chr22	38240417	38241666	1.26821	0.01587
1745	chr22	40345140	40345792	1.26821	0.01587
1746	chr22	41447163	41447515	1.26821	0.03057
1747	chr14	49158438	49159492	1.26821	0.00877
1748	chr14	23008331	23008780	1.26821	0.01862
1749	chr14	18720136	18720585	1.26821	0.02312
1750	chr14	20577950	20578399	1.26821	0.02312
1751	chr14	23735032	23735487	1.26821	0.02312
1752	chr14	30161171	30161620	1.26821	0.02312
1753	chr14	30996532	30996892	1.26821	0.02312
1754	chr14	31100415	31100769	1.26821	0.02312
1755	chr14	59019131	59019480	1.26821	0.02312
1756	chr14	63833081	63833830	1.26821	0.02312
1757	chr14	74031019	74031468	1.26821	0.02312
1758	chr14	80478288	80478745	1.26821	0.02312
1759	chr14	101896230	101896579	1.26821	0.02312
1760	chr14	38643439	38643694	1.26821	0.03699
1761	chr14	38652838	38653187	1.26821	0.03699
1762	chr14	105612914	105613166	1.26821	0.03699
1763	chrX	14456870	14457419	1.2656	0.01385
1764	chrX	16051544	16052493	1.2656	0.01385
1765	chrX	46936006	46936555	1.2656	0.01385
1766	chrX	46961475	46961924	1.2656	0.01587
1767	chrX	49102781	49103130	1.2656	0.01587
1768	chrX	62891368	62891717	1.2656	0.01587
1769	chrX	69310960	69311409	1.2656	0.01587
1770	chrX	80343833	80344182	1.2656	0.01587
1771	chrX	106848217	106848566	1.2656	0.01587
1772	chrX	149818612	149819061	1.2656	0.01587
1773	chrX	152518280	152518733	1.2656	0.01587
1774	chrX	153687022	153687371	1.2656	0.01587
1775	chrX	154097144	154097593	1.2656	0.01587
1776	chrX	102914909	102915158	1.2656	0.03057
1777	chrX	151557792	151558041	1.2656	0.03057
1778	chr12	6703171	6703920	1.25831	0.01016
1779	chr12	25596995	25597652	1.25831	0.01016
1780	chr12	47812239	47813388	1.25831	0.01016
1781	chr12	6511444	6511993	1.25831	0.02147
1782	chr12	78853392	78854044	1.25831	0.02147
1783	chr12	122764137	122765090	1.25831	0.02147
1784	chr12	2031424	2031873	1.25831	0.02838
1785	chr12	7484983	7485541	1.25831	0.02838
1786	chr12	9492415	9492964	1.25831	0.02838
1787	chr12	10144887	10145236	1.25831	0.02838
1788	chr12	13043695	13044244	1.25831	0.02838
1789	chr12	19173352	19173710	1.25831	0.02838
1790	chr12	24608353	24608912	1.25831	0.02838
1791	chr12	27823465	27823814	1.25831	0.02838
1792	chr12	30761570	30762225	1.25831	0.02838
1793	chr12	31633893	31634242	1.25831	0.02838
1794	chr12	46863005	46863354	1.25831	0.02838
1795	chr12	50073742	50074091	1.25831	0.02838
1796	chr12	50749272	50749621	1.25831	0.02838
1797	chr12	51298850	51299199	1.25831	0.02838
1798	chr12	51975783	51976232	1.25831	0.02838
1799	chr12	52939740	52940095	1.25831	0.02838
1800	chr12	55014444	55014799	1.25831	0.02838
1801	chr12	56168117	56168470	1.25831	0.02838
1802	chr12	66325824	66326375	1.25831	0.02838
1803	chr12	68371973	68372422	1.25831	0.02838
1804	chr12	130943633	130943982	1.25831	0.02838
1805	chr12	6908192	6908441	1.25831	0.04403
1806	chr12	10176225	10176481	1.25831	0.04403
1807	chr12	27741094	27741343	1.25831	0.04403
1808	chr12	94392456	94392705	1.25831	0.04403
1809	chr12	100794159	100794418	1.25831	0.04403
1810	chr18	45273195	45273744	1.25725	0.01678
1811	chr18	3249022	3249673	1.25725	0.0195
1812	chr18	12936382	12936831	1.25725	0.0195
1813	chr18	13876967	13877416	1.25725	0.0195
1814	chr18	31139999	31140649	1.25725	0.0195
1815	chr18	32662182	32662531	1.25725	0.0195
1816	chr18	41558256	41558705	1.25725	0.0195
1817	chr18	46600416	46601165	1.25725	0.0195
1818	chr18	53166241	53166591	1.25725	0.0195
1819	chr18	72541099	72541348	1.25725	0.0333
1820	chr13	30634482	30635136	1.25548	0.01862
1821	chr13	43910029	43910683	1.25548	0.01862
1822	chr13	98709784	98710541	1.25548	0.01862
1823	chr13	40532595	40532944	1.25548	0.02312
1824	chr13	113652423	113652777	1.25548	0.02312
1825	chr16	33113087	33113736	1.253	0.01678
1826	chr16	52295284	52295833	1.253	0.01678
1827	chr16	24457208	24457760	1.253	0.0195
1828	chr16	29723724	29724073	1.253	0.0195
1829	chr16	31377517	31377866	1.253	0.0195
1830	chr16	52296484	52296833	1.253	0.0195
1831	chr16	65818914	65819263	1.253	0.0195
1832	chr16	66903045	66903394	1.253	0.0195
1833	chr16	76687751	76688300	1.253	0.0195
1834	chr16	87915815	87916664	1.253	0.0195
1835	chr16	66398578	66398835	1.253	0.0333
1836	chr10	50404999	50405348	1.2469	0.02312
1837	chr10	51043601	51044160	1.2469	0.02312
1838	chr10	51290629	51291185	1.2469	0.02312
1839	chr10	51776861	51777416	1.2469	0.02312
1840	chr10	91051082	91051440	1.2469	0.02312
1841	chr10	99617578	99617937	1.2469	0.02312
1842	chr10	102080280	102080629	1.2469	0.02312
1843	chr10	102748155	102748604	1.2469	0.02312
1844	chr10	105870521	105870870	1.2469	0.02312
1845	chr10	124759129	124759487	1.2469	0.02312
1846	chr10	134197897	134198346	1.2469	0.02312
1847	chr10	95246672	95246923	1.2469	0.03699
1848	chr17	33610258	33611008	1.2365	0.01862
1849	chr17	41795060	41795623	1.2365	0.01862
1850	chr17	72374532	72375381	1.2365	0.01862
1851	chr17	4405723	4406072	1.2365	0.02312
1852	chr17	7096507	7096856	1.2365	0.02312
1853	chr17	7423249	7423598	1.2365	0.02312
1854	chr17	7424449	7424798	1.2365	0.02312
1855	chr17	7732879	7733228	1.2365	0.02312
1856	chr17	8303819	8304168	1.2365	0.02312
1857	chr17	15412528	15412977	1.2365	0.02312
1858	chr17	33076938	33077387	1.2365	0.02312
1859	chr17	33425964	33426524	1.2365	0.02312
1860	chr17	34607765	34608214	1.2365	0.02312
1861	chr17	36659572	36659921	1.2365	0.02312
1862	chr17	38179010	38179459	1.2365	0.02312
1863	chr17	40951904	40952853	1.2365	0.02312
1864	chr17	44060266	44060815	1.2365	0.02312
1865	chr17	44340161	44340610	1.2365	0.02312
1866	chr17	53850084	53850441	1.2365	0.02312
1867	chr17	64738843	64739303	1.2365	0.02312
1868	chr17	69970716	69971165	1.2365	0.02312
1869	chr17	70519673	70520122	1.2365	0.02312
1870	chr17	7227341	7227590	1.2365	0.03699
1871	chr17	35762767	35763016	1.2365	0.03699
1872	chr17	41773049	41773305	1.2365	0.03699
1873	chr17	60090789	60091144	1.2365	0.03699
1874	chr17	65006664	65006925	1.2365	0.03699
1875	chr17	77487792	77488041	1.2365	0.03699
1876	chr20	32924501	32925553	1.2359	0.00877
1877	chr20	3710211	3710666	1.2359	0.01862
1878	chr20	48982198	48983054	1.2359	0.01862
1879	chr20	1549580	1550037	1.2359	0.02312
1880	chr20	16484707	16485056	1.2359	0.02312
1881	chr20	16658728	16659177	1.2359	0.02312
1882	chr20	36092766	36093624	1.2359	0.02312
1883	chr20	44425270	44425632	1.2359	0.02312
1884	chr20	44571734	44572102	1.2359	0.02312
1885	chr20	46749413	46749862	1.2359	0.02312
1886	chr20	1398227	1398476	1.2359	0.03699
1887	chr20	44423061	44423310	1.2359	0.03699
1888	chr21	14678213	14678862	1.23151	0.01678
1889	chr21	10120446	10120795	1.23151	0.0195
1890	chr21	30884355	30884815	1.23151	0.0195
1891	chr21	32573173	32573522	1.23151	0.0195
1892	chr21	42061753	42062102	1.23151	0.0195
1893	chr21	31950405	31950761	1.23151	0.0333
1894	chr19	3480910	3481559	1.23065	0.00877
1895	chr19	41869769	41870318	1.23065	0.01862
1896	chr19	48403194	48403856	1.23065	0.01862
1897	chr19	5571366	5571921	1.23065	0.02312
1898	chr19	8179075	8179524	1.23065	0.02312
1899	chr19	8278544	8278893	1.23065	0.02312
1900	chr19	8865036	8865399	1.23065	0.02312
1901	chr19	12582255	12582604	1.23065	0.02312
1902	chr19	20995336	20995685	1.23065	0.02312
1903	chr19	39456522	39456871	1.23065	0.02312
1904	chr19	47498991	47499653	1.23065	0.02312
1905	chr19	53398271	53398727	1.23065	0.02312
1906	chr19	55007494	55007843	1.23065	0.02312
1907	chr19	56562364	56562813	1.23065	0.02312
1908	chr19	57082559	57083008	1.23065	0.02312
1909	chr19	62040773	62041222	1.23065	0.02312
1910	chr19	3679288	3679537	1.23065	0.03699
1911	chr19	4742190	4742439	1.23065	0.03699
1912	chr19	12134430	12134679	1.23065	0.03699
1913	chr19	55009095	55009352	1.23065	0.03699
1914	chr19	56950121	56950382	1.23065	0.03699
1915	chr11	10781149	10781702	1.22926	0.01862
1916	chr11	66879315	66879864	1.22926	0.01862
1917	chr11	117735312	117735861	1.22926	0.01862
1918	chr11	129323477	129323937	1.22926	0.01862
1919	chr11	180679	181028	1.22926	0.02312
1920	chr11	432740	433189	1.22926	0.02312
1921	chr11	4571844	4572193	1.22926	0.02312
1922	chr11	6698838	6699187	1.22926	0.02312
1923	chr11	7803645	7804005	1.22926	0.02312
1924	chr11	17328945	17329399	1.22926	0.02312
1925	chr11	18217686	18218037	1.22926	0.02312
1926	chr11	22170499	22170848	1.22926	0.02312
1927	chr11	27484429	27484778	1.22926	0.02312
1928	chr11	34415478	34415932	1.22926	0.02312
1929	chr11	36572444	36572893	1.22926	0.02312
1930	chr11	46824669	46825326	1.22926	0.02312
1931	chr11	56951449	56951898	1.22926	0.02312
1932	chr11	61474431	61474780	1.22926	0.02312
1933	chr11	64302789	64303138	1.22926	0.02312
1934	chr11	65098975	65099324	1.22926	0.02312
1935	chr11	65246239	65246595	1.22926	0.02312
1936	chr11	71822966	71823315	1.22926	0.02312
1937	chr11	72230950	72231302	1.22926	0.02312
1938	chr11	75105681	75106130	1.22926	0.02312
1939	chr11	102177225	102177574	1.22926	0.02312
1940	chr11	102468829	102469678	1.22926	0.02312
1941	chr11	109672999	109674351	1.22926	0.02312
1942	chr11	110676622	110677371	1.22926	0.02312
1943	chr11	111246688	111247137	1.22926	0.02312
1944	chr11	117813486	117814335	1.22926	0.02312
1945	chr11	124251993	124252342	1.22926	0.02312
1946	chr11	125441090	125441440	1.22926	0.02312
1947	chr11	133279575	133279924	1.22926	0.02312
1948	chr11	133603011	133603567	1.22926	0.02312
1949	chr11	18369785	18370134	1.22926	0.03699
1950	chr11	67106493	67106745	1.22926	0.03699
1951	chr11	71467652	71467901	1.22926	0.03699
1952	chr11	125644564	125644816	1.22926	0.03699
1953	chr15	53275640	53276389	1.22913	0.01016
1954	chr15	41771162	41771915	1.22913	0.02147
1955	chr15	53276658	53277614	1.22913	0.02147
1956	chr15	61915809	61916570	1.22913	0.02147
1957	chr15	68844284	68845645	1.22913	0.02632
1958	chr15	37863073	37863430	1.22913	0.02838
1959	chr15	40482979	40483428	1.22913	0.02838
1960	chr15	41903899	41904248	1.22913	0.02838
1961	chr15	49830385	49830834	1.22913	0.02838
1962	chr15	54075177	54075526	1.22913	0.02838
1963	chr15	57013543	57013900	1.22913	0.02838
1964	chr15	63871813	63872263	1.22913	0.02838
1965	chr15	69886447	69886796	1.22913	0.02838
1966	chr15	71130227	71130776	1.22913	0.02838
1967	chr15	72208397	72208846	1.22913	0.02838
1968	chr15	76620223	76620572	1.22913	0.02838
1969	chr15	80737993	80738342	1.22913	0.02838
1970	chr15	81747322	81747784	1.22913	0.02838
1971	chr15	83003865	83004329	1.22913	0.02838
1972	chr15	100083084	100083540	1.22913	0.02838
1973	chr15	20585030	20585285	1.22913	0.04403
1974	chr15	39412660	39413109	1.22913	0.04403
1975	chr15	80589802	80590055	1.22913	0.04403
1976	chr22	15684232	15684893	1.22292	0.01678
1977	chr22	40942439	40943288	1.22292	0.01678
1978	chr22	16336427	16336876	1.22292	0.0195
1979	chr22	18496263	18496712	1.22292	0.0195
1980	chr22	19685496	19685945	1.22292	0.0195
1981	chr22	19866402	19866759	1.22292	0.0195
1982	chr22	21739039	21739388	1.22292	0.0195
1983	chr22	22652080	22652529	1.22292	0.0195
1984	chr22	30480784	30481133	1.22292	0.0195
1985	chr22	30929512	30929961	1.22292	0.0195
1986	chr22	31197806	31198355	1.22292	0.0195
1987	chr22	41423587	41423836	1.22292	0.0333
1988	chr17_random	116070	116522	1.22236	0.0358
1989	chrX	102396494	102397846	1.2204	0.0077
1990	chrX	106849217	106850166	1.2204	0.0077
1991	chrX	16596966	16597423	1.2204	0.01678
1992	chrX	135103787	135104836	1.2204	0.01678
1993	chrX	15312969	15313426	1.2204	0.0195
1994	chrX	49074226	49074575	1.2204	0.0195
1995	chrX	99786181	99786634	1.2204	0.0195
1996	chrX	102850992	102851841	1.2204	0.0195
1997	chrX	107569409	107569763	1.2204	0.0195
1998	chrX	114160382	114160734	1.2204	0.0195
[truncated: 801 more rows]
